# Supplementary material for: The miRNAome of ramie (Boehmeria nivea L.): identification, expression, and potential roles of novel microRNAs in regulation of cadmium stress response
Source: BMC Plant Biol. 2018 Dec 22;18:369. doi: 10.1186/s12870-018-1561-5 (PMC6303851; doi:10.1186/s12870-018-1561-5)
Supplement: Supplementary file 2 — Sheet 1. Sequence and ID of the 73 novel miRNAs identified in the present study. CL, Cd-free leaf (control); TL, Cd-treated leaf; CR, Cd-free root (control); TR, Cd-treated root. Sheet 2. Families matched by seven of the 73 novel miRNAs. Sheet 3. Differentially expressed novel miRNAs. The green color denotes differentially expressed miRNAs in the leaf and root samples. The yellow and red color denote unique miRNAs expressed in the leaf and root samples, respectively. Sheet 4. Predicted genes targeted by the novel miRNAs from the leaf library. Sheet 5. Predicted genes targeted by the novel miRNAs from the root library. (XLSX 5524 kb) [file 12870_2018_1561_MOESM2_ESM.xlsx]

## Sheet: Sheet1
all novel miRNA	ID	sequence of novel miRNA		CL and TL	ID	sequence of novel miRNA		CR and TR	ID	sequence of novel miRNA
conservative_comp235584_c0_282208	novel-mir-1	uugagccgcgucaauaucucc		conservative_comp235584_c0_282208	novel-mir-1	uugagccgcgucaauaucucc		conservative_comp235584_c0_282208	novel-mir-1	uugagccgcgucaauaucucc
conservative_comp24743_c0_136381	novel-mir-2	aagcgaagccaugucggguggua		conservative_comp25077_c0_180464	novel-mir-3	ugggaguguucaauaagaauuguau		conservative_comp24743_c0_136381	novel-mir-2	aagcgaagccaugucggguggua
conservative_comp25077_c0_180464	novel-mir-3	ugggaguguucaauaagaauuguau		conservative_comp25102_c0_287376	novel-mir-4	ugauugagccgugccaauauc		conservative_comp25102_c0_287376	novel-mir-4	ugauugagccgugccaauauc
conservative_comp25102_c0_287376	novel-mir-4	ugauugagccgugccaauauc		conservative_comp32200_c0_123122	novel-mir-5	ugaauuggugaauggaagugu		conservative_comp32200_c0_123122	novel-mir-5	ugaauuggugaauggaagugu
conservative_comp32200_c0_123122	novel-mir-5	ugaauuggugaauggaagugu		conservative_comp33594_c0_272611	novel-mir-6	uuagauucacgcucaaacucg		conservative_comp33594_c0_272611	novel-mir-6	uuagauucacgcucaaacucg
conservative_comp33594_c0_272611	novel-mir-6	uuagauucacgcucaaacucg		conservative_comp34300_c0_299204	novel-mir-7	aucuucguggguguaguaucgagg		conservative_comp34300_c0_299204	novel-mir-7	aucuucguggguguaguaucgagg
conservative_comp34300_c0_299204	novel-mir-7	aucuucguggguguaguaucgagg		conservative_comp34341_c0_210272	novel-mir-8	auugaucuuuggcauaggaggcuu		conservative_comp34341_c0_210272	novel-mir-8	auugaucuuuggcauaggaggcuu
conservative_comp34341_c0_210272	novel-mir-8	auugaucuuuggcauaggaggcuu		conservative_comp35335_c0_246724	novel-mir-9	ugacaacgagagagagcacgc		conservative_comp35335_c0_246724	novel-mir-9	ugacaacgagagagagcacgc
conservative_comp35335_c0_246724	novel-mir-9	ugacaacgagagagagcacgc		conservative_comp35335_c0_246725	novel-mir-10	ugacaacgagggagagcacgc		conservative_comp35335_c0_246725	novel-mir-10	ugacaacgagggagagcacgc
conservative_comp35335_c0_246725	novel-mir-10	ugacaacgagggagagcacgc		conservative_comp35599_c2_176279	novel-mir-11	ggaaauuguucggaagugcaaagg		conservative_comp37476_c0_246860	novel-mir-12	ugaagcugccagccugaucuc
conservative_comp35599_c2_176279	novel-mir-11	ggaaauuguucggaagugcaaagg		conservative_comp37476_c0_246860	novel-mir-12	ugaagcugccagccugaucuc		conservative_comp38896_c2_78123	novel-mir-13	uggcaacccugugaguggac
conservative_comp37476_c0_246860	novel-mir-12	ugaagcugccagccugaucuc		conservative_comp41117_c0_230422	novel-mir-15	aaaguuuggaugguuuaagagacu		conservative_comp40869_c0_242552	novel-mir-14	ccggccuuugguagcacuggag
conservative_comp38896_c2_78123	novel-mir-13	uggcaacccugugaguggac		conservative_comp41292_c0_213917	novel-mir-16	gagggggacuggaucgacggccgcu		conservative_comp41292_c0_213917	novel-mir-16	gagggggacuggaucgacggccgcu
conservative_comp40869_c0_242552	novel-mir-14	ccggccuuugguagcacuggag		conservative_comp41509_c3_86575	novel-mir-17	uugauuuggagaagggcuuuc		conservative_comp41509_c3_86575	novel-mir-17	uugauuuggagaagggcuuuc
conservative_comp41117_c0_230422	novel-mir-15	aaaguuuggaugguuuaagagacu		conservative_comp41639_c0_33253	novel-mir-18	aggugugcuugucgggccgggcgcc		conservative_comp41653_c0_162057	novel-mir-19	aagggagauauaacaauguaaaga
conservative_comp41292_c0_213917	novel-mir-16	gagggggacuggaucgacggccgcu		conservative_comp42898_c0_140402	novel-mir-22	agaagcugaguucuuuuuggagaa		conservative_comp42237_c0_59436	novel-mir-20	gggcgaauucggacgcgggga
conservative_comp41509_c3_86575	novel-mir-17	uugauuuggagaagggcuuuc		conservative_comp44674_c1_222221	novel-mir-24	aaacgagugcucguuugacaaacg		conservative_comp42855_c0_277269	novel-mir-21	gcgguggauuggagcugaga
conservative_comp41639_c0_33253	novel-mir-18	aggugugcuugucgggccgggcgcc		conservative_comp45059_c0_208994	novel-mir-25	gagcuggucuaaccgugacugaag		conservative_comp43598_c0_217005	novel-mir-23	uuugguugaaguugugaacuu
conservative_comp41653_c0_162057	novel-mir-19	aagggagauauaacaauguaaaga		conservative_comp45661_c1_141453	novel-mir-26	uugacagaagauagagagcac		conservative_comp44674_c1_222221	novel-mir-24	aaacgagugcucguuugacaaacg
conservative_comp42237_c0_59436	novel-mir-20	gggcgaauucggacgcgggga		conservative_comp461060_c0_24624	novel-mir-28	uuggacugaagggagcuccu		conservative_comp45661_c1_141453	novel-mir-26	uugacagaagauagagagcac
conservative_comp42855_c0_277269	novel-mir-21	gcgguggauuggagcugaga		conservative_comp46109_c3_240756	novel-mir-29	agaaucuugaugaugcugcau		conservative_comp46088_c0_202770	novel-mir-27	ccuuaggggacucuugcaacaaugu
conservative_comp42898_c0_140402	novel-mir-22	agaagcugaguucuuuuuggagaa		conservative_comp48029_c0_111363	novel-mir-35	augcacugccucuucccuggc		conservative_comp461060_c0_24624	novel-mir-28	uuggacugaagggagcuccu
conservative_comp43598_c0_217005	novel-mir-23	uuugguugaaguugugaacuu		conservative_comp48029_c0_111372	novel-mir-36	ugcucuguccauucccugccu		conservative_comp46109_c3_240756	novel-mir-29	agaaucuugaugaugcugcau
conservative_comp44674_c1_222221	novel-mir-24	aaacgagugcucguuugacaaacg		conservative_comp48157_c1_77641	novel-mir-37	agaaugaugugucaauuaacuguu		conservative_comp46372_c0_31564	novel-mir-30	gcuccgggauaggaauucaagc
conservative_comp45059_c0_208994	novel-mir-25	gagcuggucuaaccgugacugaag		conservative_comp48556_c1_56274	novel-mir-38	ugggauggcaaugggacagggugg		conservative_comp47096_c0_123117	novel-mir-31	gcggcauuggucuuggagcg
conservative_comp45661_c1_141453	novel-mir-26	uugacagaagauagagagcac		conservative_comp48629_c1_46731	novel-mir-39	auggacuacauauauauuacaauu		conservative_comp47549_c2_247493	novel-mir-32	caaugacgugcauucugaggu
conservative_comp46088_c0_202770	novel-mir-27	ccuuaggggacucuugcaacaaugu		conservative_comp48735_c1_77182	novel-mir-40	ugacugcauuguaaauacugc		conservative_comp47688_c0_270537	novel-mir-33	cgagcaaggaacaagccc
conservative_comp461060_c0_24624	novel-mir-28	uuggacugaagggagcuccu		conservative_comp51674_c0_148592	novel-mir-42	cucggaucuucgugguugugcu		conservative_comp47786_c1_220824	novel-mir-34	cuugacuuccgaacugaacgau
conservative_comp46109_c3_240756	novel-mir-29	agaaucuugaugaugcugcau		conservative_comp52516_c0_154913	novel-mir-43	ggaagccuuugaggagagugg		conservative_comp48029_c0_111363	novel-mir-35	augcacugccucuucccuggc
conservative_comp46372_c0_31564	novel-mir-30	gcuccgggauaggaauucaagc		conservative_comp766434_c0_262644	novel-mir-44	guggacugggucguagaucgggcc		conservative_comp48029_c0_111372	novel-mir-36	ugcucuguccauucccugccu
conservative_comp47096_c0_123117	novel-mir-31	gcggcauuggucuuggagcg		conservative_comp8914_c0_190255	novel-mir-45	aggaaaguguggugcucgacgagu		conservative_comp48157_c1_77641	novel-mir-37	agaaugaugugucaauuaacuguu
conservative_comp47549_c2_247493	novel-mir-32	caaugacgugcauucugaggu		unconservative_comp109006_c0_159174	novel-mir-46	auugagguagcggaaucauaucgg		conservative_comp48556_c1_56274	novel-mir-38	ugggauggcaaugggacagggugg
conservative_comp47688_c0_270537	novel-mir-33	cgagcaaggaacaagccc		unconservative_comp202269_c0_298151	novel-mir-47	uuuguaguugaacuugaagaca		conservative_comp48629_c1_46731	novel-mir-39	auggacuacauauauauuacaauu
conservative_comp47786_c1_220824	novel-mir-34	cuugacuuccgaacugaacgau		unconservative_comp2037_c0_176515	novel-mir-48	auguuacggcuaaaucuuuaauuu		conservative_comp48868_c0_90308	novel-mir-41	uaauuggacaggacucuuccucgga
conservative_comp48029_c0_111363	novel-mir-35	augcacugccucuucccuggc		unconservative_comp21378_c0_212083	novel-mir-50	aucuuaaaaagguaauucugacgg		conservative_comp52516_c0_154913	novel-mir-43	ggaagccuuugaggagagugg
conservative_comp48029_c0_111372	novel-mir-36	ugcucuguccauucccugccu		unconservative_comp24954_c0_240364	novel-mir-51	aaaaggaaaggaaaggaaagg		conservative_comp766434_c0_262644	novel-mir-44	guggacugggucguagaucgggcc
conservative_comp48157_c1_77641	novel-mir-37	agaaugaugugucaauuaacuguu		unconservative_comp33921_c0_145813	novel-mir-53	aauaauggaauuggaaugccgggu		conservative_comp8914_c0_190255	novel-mir-45	aggaaaguguggugcucgacgagu
conservative_comp48556_c1_56274	novel-mir-38	ugggauggcaaugggacagggugg		unconservative_comp34336_c0_261926	novel-mir-54	acggauuguaacaauacuuguuac		unconservative_comp202269_c0_298151	novel-mir-47	uuuguaguugaacuugaagaca
conservative_comp48629_c1_46731	novel-mir-39	auggacuacauauauauuacaauu		unconservative_comp34336_c0_261929	novel-mir-55	acgauuuguaucaacauuuguuac		unconservative_comp2037_c0_176515	novel-mir-48	auguuacggcuaaaucuuuaauuu
conservative_comp48735_c1_77182	novel-mir-40	ugacugcauuguaaauacugc		unconservative_comp34405_c0_145032	novel-mir-56	ucuacccaugggcuuaugacc		unconservative_comp20552_c0_46524	novel-mir-49	ccggaaacgugagcuacg
conservative_comp48868_c0_90308	novel-mir-41	uaauuggacaggacucuuccucgga		unconservative_comp36378_c0_273097	novel-mir-57	aagggcgauuagguggggcgcauu		unconservative_comp21378_c0_212083	novel-mir-50	aucuuaaaaagguaauucugacgg
conservative_comp51674_c0_148592	novel-mir-42	cucggaucuucgugguugugcu		unconservative_comp37678_c0_112787	novel-mir-58	agcaaaauagguauauaaacagaac		unconservative_comp24954_c0_240364	novel-mir-51	aaaaggaaaggaaaggaaagg
conservative_comp52516_c0_154913	novel-mir-43	ggaagccuuugaggagagugg		unconservative_comp42180_c0_137083	novel-mir-59	ucauauuuguucugcccccuguug		unconservative_comp28046_c0_206701	novel-mir-52	cgaaaucgucgucggcgacg
conservative_comp766434_c0_262644	novel-mir-44	guggacugggucguagaucgggcc		unconservative_comp43028_c0_164245	novel-mir-60	uagcaagcuacuguagugggc		unconservative_comp33921_c0_145813	novel-mir-53	aauaauggaauuggaaugccgggu
conservative_comp8914_c0_190255	novel-mir-45	aggaaaguguggugcucgacgagu		unconservative_comp44035_c0_136075	novel-mir-61	ugccuauuccacccauuccuac		unconservative_comp34336_c0_261926	novel-mir-54	acggauuguaacaauacuuguuac
unconservative_comp109006_c0_159174	novel-mir-46	auugagguagcggaaucauaucgg		unconservative_comp44423_c0_129980	novel-mir-62	gaaauaauucuggaucgucagauu		unconservative_comp34336_c0_261929	novel-mir-55	acgauuuguaucaacauuuguuac
unconservative_comp202269_c0_298151	novel-mir-47	uuuguaguugaacuugaagaca		unconservative_comp45198_c0_204869	novel-mir-63	acagacuguaacaauuuuuguuac		unconservative_comp34405_c0_145032	novel-mir-56	ucuacccaugggcuuaugacc
unconservative_comp2037_c0_176515	novel-mir-48	auguuacggcuaaaucuuuaauuu		unconservative_comp465645_c0_17018	novel-mir-66	cggcgcggcaucaucaagauu		unconservative_comp36378_c0_273097	novel-mir-57	aagggcgauuagguggggcgcauu
unconservative_comp20552_c0_46524	novel-mir-49	ccggaaacgugagcuacg		unconservative_comp48581_c3_111153	novel-mir-69	ucgggauaaaauuuaguaugu		unconservative_comp37678_c0_112787	novel-mir-58	agcaaaauagguauauaaacagaac
unconservative_comp21378_c0_212083	novel-mir-50	aucuuaaaaagguaauucugacgg		unconservative_comp524326_c0_24128	novel-mir-70	uaucccauccgucaaacauacccu		unconservative_comp42180_c0_137083	novel-mir-59	ucauauuuguucugcccccuguug
unconservative_comp24954_c0_240364	novel-mir-51	aaaaggaaaggaaaggaaagg		unconservative_comp7232_c0_133578	novel-mir-71	agauuuuggaucgucagauuua		unconservative_comp43028_c0_164245	novel-mir-60	uagcaagcuacuguagugggc
unconservative_comp28046_c0_206701	novel-mir-52	cgaaaucgucgucggcgacg		unconservative_comp7232_c0_133580	novel-mir-72	aaguaaaucugacgauccaaaauc		unconservative_comp44035_c0_136075	novel-mir-61	ugccuauuccacccauuccuac
unconservative_comp33921_c0_145813	novel-mir-53	aauaauggaauuggaaugccgggu		unconservative_comp8289_c0_70592	novel-mir-73	ucgaccagccgaguagaagug		unconservative_comp44423_c0_129980	novel-mir-62	gaaauaauucuggaucgucagauu
unconservative_comp34336_c0_261926	novel-mir-54	acggauuguaacaauacuuguuac						unconservative_comp45198_c0_204869	novel-mir-63	acagacuguaacaauuuuuguuac
unconservative_comp34336_c0_261929	novel-mir-55	acgauuuguaucaacauuuguuac						unconservative_comp45686_c0_142376	novel-mir-64	uucugaggggguugcugaacugug
unconservative_comp34405_c0_145032	novel-mir-56	ucuacccaugggcuuaugacc						unconservative_comp45705_c0_209018	novel-mir-65	uugcccucgaaggcgcugacg
unconservative_comp36378_c0_273097	novel-mir-57	aagggcgauuagguggggcgcauu						unconservative_comp465645_c0_17018	novel-mir-66	cggcgcggcaucaucaagauu
unconservative_comp37678_c0_112787	novel-mir-58	agcaaaauagguauauaaacagaac						unconservative_comp46835_c0_180075	novel-mir-67	cuagcguauagagacauggc
unconservative_comp42180_c0_137083	novel-mir-59	ucauauuuguucugcccccuguug						unconservative_comp47436_c0_61841	novel-mir-68	cgucggcgucgggaucgcggc
unconservative_comp43028_c0_164245	novel-mir-60	uagcaagcuacuguagugggc						unconservative_comp48581_c3_111153	novel-mir-69	ucgggauaaaauuuaguaugu
unconservative_comp44035_c0_136075	novel-mir-61	ugccuauuccacccauuccuac						unconservative_comp524326_c0_24128	novel-mir-70	uaucccauccgucaaacauacccu
unconservative_comp44423_c0_129980	novel-mir-62	gaaauaauucuggaucgucagauu						unconservative_comp7232_c0_133578	novel-mir-71	agauuuuggaucgucagauuua
unconservative_comp45198_c0_204869	novel-mir-63	acagacuguaacaauuuuuguuac						unconservative_comp7232_c0_133580	novel-mir-72	aaguaaaucugacgauccaaaauc
unconservative_comp45686_c0_142376	novel-mir-64	uucugaggggguugcugaacugug						unconservative_comp8289_c0_70592	novel-mir-73	ucgaccagccgaguagaagug
unconservative_comp45705_c0_209018	novel-mir-65	uugcccucgaaggcgcugacg
unconservative_comp465645_c0_17018	novel-mir-66	cggcgcggcaucaucaagauu
unconservative_comp46835_c0_180075	novel-mir-67	cuagcguauagagacauggc
unconservative_comp47436_c0_61841	novel-mir-68	cgucggcgucgggaucgcggc
unconservative_comp48581_c3_111153	novel-mir-69	ucgggauaaaauuuaguaugu
unconservative_comp524326_c0_24128	novel-mir-70	uaucccauccgucaaacauacccu
unconservative_comp7232_c0_133578	novel-mir-71	agauuuuggaucgucagauuua
unconservative_comp7232_c0_133580	novel-mir-72	aaguaaaucugacgauccaaaauc
unconservative_comp8289_c0_70592	novel-mir-73	ucgaccagccgaguagaagug

## Sheet: Sheet2
novel miRNA	ID	sequence of novel miRNA	miRNA family
conservative_comp48029_c0_111363	novel-mir-35	augcacugccucuucccuggc	MIR408
conservative_comp48029_c0_111363	novel-mir-35	augcacugccucuucccuggc	MIR408_2
conservative_comp35335_c0_246724	novel-mir-9	ugacaacgagagagagcacgc	MIR535
conservative_comp45661_c1_141453	novel-mir-26	uugacagaagauagagagcac	MIR156
conservative_comp46109_c3_240756	novel-mir-29	agaaucuugaugaugcugcau	MIR172
conservative_comp25102_c0_287376	novel-mir-4	ugauugagccgugccaauauc	MIR171_1
conservative_comp235584_c0_282208	novel-mir-1	uugagccgcgucaauaucucc	MIR171_2
conservative_comp461060_c0_24624	novel-mir-28	uuggacugaagggagcuccu	MIR319
conservative_comp461060_c0_24624	novel-mir-28	uuggacugaagggagcuccu	MIR159

## Sheet: Sheet3
Differentially expressed novel miRNAs. Green denotes being differentially expressed both in leaf and root. Yellow and red denote being unique expressed in leaf and root, respectively.
CL vs TL	ID	log2FC	regulated		CR vs TR	ID	log2FC	regulated
conservative_comp25102_c0_287376	novel-mir-4	-0.787576	down		conservative_comp235584_c0_282208	novel-mir-1	0.356853	up
conservative_comp235584_c0_282208	novel-mir-1	0.208592	up		conservative_comp37476_c0_246860	novel-mir-12	0.167897	up
conservative_comp33594_c0_272611	novel-mir-6	-0.229912	down		conservative_comp41509_c3_86575	novel-mir-17	0.70607	up
conservative_comp34300_c0_299204	novel-mir-7	-1.31809	down		conservative_comp45661_c1_141453	novel-mir-26	-0.0736636	down
conservative_comp34341_c0_210272	novel-mir-8	-3.07298	down		conservative_comp461060_c0_24624	novel-mir-28	0.339452	up
conservative_comp35335_c0_246724	novel-mir-9	0.522553	up		conservative_comp48029_c0_111363	novel-mir-35	0.393686	up
conservative_comp37476_c0_246860	novel-mir-12	0.323517	up		conservative_comp25102_c0_287376	novel-mir-4	0.612961	up
conservative_comp41509_c3_86575	novel-mir-17	0.687582	up		conservative_comp52516_c0_154913	novel-mir-43	-0.558562	down
conservative_comp42898_c0_140402	novel-mir-22	-31.0241	down		unconservative_comp202269_c0_298151	novel-mir-47	-3.22329e-05	down
conservative_comp45661_c1_141453	novel-mir-26	0.897603	up		unconservative_comp20552_c0_46524	novel-mir-49	31.4052	up
conservative_comp461060_c0_24624	novel-mir-28	0.0960912	up		unconservative_comp21378_c0_212083	novel-mir-50	-0.60652	down
conservative_comp46109_c3_240756	novel-mir-29	-0.142458	down		unconservative_comp24954_c0_240364	novel-mir-51	0.70607	up
conservative_comp48029_c0_111363	novel-mir-35	0.570118	up		unconservative_comp28046_c0_206701	novel-mir-52	1.55407	up
conservative_comp48556_c1_56274	novel-mir-38	-0.318091	down		unconservative_comp34336_c0_261929	novel-mir-55	-1.28359	down
conservative_comp52516_c0_154913	novel-mir-43	0.388097	up		unconservative_comp42180_c0_137083	novel-mir-59	0.882948	up
conservative_comp8914_c0_190255	novel-mir-45	-29.4392	down		conservative_comp33594_c0_272611	novel-mir-6	-0.585924	down
unconservative_comp202269_c0_298151	novel-mir-47	0.392666	up		unconservative_comp43028_c0_164245	novel-mir-60	-1.80294	down
unconservative_comp2037_c0_176515	novel-mir-48	-1.61355	down		unconservative_comp44035_c0_136075	novel-mir-61	-0.29393	down
unconservative_comp21378_c0_212083	novel-mir-50	-1.94843	down		unconservative_comp44423_c0_129980	novel-mir-62	-0.750308	down
unconservative_comp33921_c0_145813	novel-mir-53	-30.0241	down		unconservative_comp45198_c0_204869	novel-mir-63	-1.0309	down
unconservative_comp34336_c0_261926	novel-mir-54	-0.88884	down		unconservative_comp45686_c0_142376	novel-mir-64	1.70607	up
unconservative_comp34336_c0_261929	novel-mir-55	-1.6508	down		unconservative_comp465645_c0_17018	novel-mir-66	-0.392783	down
unconservative_comp37678_c0_112787	novel-mir-58	-1.5453	down		unconservative_comp48581_c3_111153	novel-mir-69	0.581742	up
unconservative_comp42180_c0_137083	novel-mir-59	-2.07298	down		unconservative_comp8289_c0_70592	novel-mir-73	0.0672491	up
unconservative_comp43028_c0_164245	novel-mir-60	-0.640019	down		conservative_comp35335_c0_246724	novel-mir-9	0.356865	up
unconservative_comp44035_c0_136075	novel-mir-61	-0.520038	down
unconservative_comp44423_c0_129980	novel-mir-62	-1.02991	down
unconservative_comp45198_c0_204869	novel-mir-63	-0.992979	down
unconservative_comp48581_c3_111153	novel-mir-69	-0.456989	down
unconservative_comp524326_c0_24128	novel-mir-70	-0.619261	down
unconservative_comp7232_c0_133578	novel-mir-71	-1.07298	down
unconservative_comp7232_c0_133580	novel-mir-72	-1.48802	down
unconservative_comp8289_c0_70592	novel-mir-73	0.653192	up

## Sheet: Sheet4
Genes targeted by the novel miRNAs of the leaf library
target gene ID	FDR	PValue	FC	regulated	COG_class	COG_class_annotation	GO_annotation	KEGG_annotation	KOG_class	KOG_class_annotation	Pfam_annotation	Swissprot_annotation	nr_annotation
comp21378_c0	0	0	-1.94843	down	--	--	Molecular Function: DNA binding (GO:0003677);; Molecular Function: chromatin binding (GO:0003682);;	--	--	--	Myb-like DNA-binding domain	MYB-like transcription factor ETC1 GN=ETC1 OS=Arabidopsis thaliana (Mouse-ear cress) PE=2 SV=1	hypothetical protein POPTR_0017s06470g [Populus trichocarpa]
comp32951_c1	0	0	0.897603	up	--	--	Molecular Function: DNA binding (GO:0003677);; Cellular Component: nucleus (GO:0005634);;	--	--	--	SBP domain	Squamosa promoter-binding-like protein 16 GN=P0702E04.9 OS=Oryza sativa subsp. japonica (Rice) PE=2 SV=1	hypothetical protein JCGZ_17989 [Jatropha curcas]
comp42180_c0	0.0416371	0.025925	-2.07298	down	--	--	--	--	--	--	Phloem protein 2	F-box protein PP2-B15 GN=PP2B15 OS=Arabidopsis thaliana (Mouse-ear cress) PE=2 SV=2	hypothetical protein PRUPE_ppa022668mg [Prunus persica]
comp41349_c0	6.42424e-06	2e-06	0.323517	up	--	--	--	--	[R]	General function prediction only	Leucine rich repeat;; Leucine Rich repeats (2 copies);; F-box-like;; Leucine Rich repeat;; F-box domain	F-box/LRR-repeat protein 15 GN=FBL15 OS=Arabidopsis thaliana (Mouse-ear cress) PE=2 SV=2	F-box/LRR-repeat protein 15 [Morus notabilis]
comp44239_c1	0.00137295	0.000544	0.0960912	up	--	--	--	--	--	--	TCP family transcription factor	Transcription factor TCP2 GN=TCP2 OS=Arabidopsis thaliana (Mouse-ear cress) PE=2 SV=1	hypothetical protein L484_005893 [Morus notabilis]
comp412805_c0	6.42424e-06	2e-06	-0.520038	down	--	--	--	--	[T]	Signal transduction mechanisms	NB-ARC domain;; NB-ARC domain	Disease resistance protein RPM1 GN=F17A9.20 OS=Arabidopsis thaliana (Mouse-ear cress) PE=1 SV=1	Disease resistance protein RPM1 [Morus notabilis]
comp44076_c0	0.00085595	0.000323	-0.142458	down	--	--	--	--	--	--	AP2 domain	Ethylene-responsive transcription factor RAP2-7 GN=T17D12.11 OS=Arabidopsis thaliana (Mouse-ear cress) PE=2 SV=2	Floral homeotic protein APETALA 2 [Morus notabilis]
comp44675_c1	0	0	0.897603	up	--	--	--	--	--	--	SBP domain	Squamosa promoter-binding-like protein 3 OS=Oryza sativa subsp. japonica (Rice) PE=2 SV=1	Squamosa promoter-binding-like protein 12 [Morus notabilis]
comp40777_c0	0	0	0.897603	up	--	--	--	--	--	--	SBP domain	Squamosa promoter-binding-like protein 16 GN=P0702E04.9 OS=Oryza sativa subsp. japonica (Rice) PE=2 SV=1	Squamosa promoter-binding-like protein 16 [Morus notabilis]
comp44118_c0	6.42424e-06	2e-06	0.323517	up	--	--	Molecular Function: DNA binding (GO:0003677);; Cellular Component: nucleus (GO:0005634);; Biological Process: regulation of transcription, DNA-templated (GO:0006355);; Biological Process: auxin-activated signaling pathway (GO:0009734);; Molecular Function: protein dimerization activity (GO:0046983);;	--	--	--	Auxin response factor;; B3 DNA binding domain;; AUX/IAA family	Auxin response factor 6 GN=ARF6 OS=Arabidopsis thaliana (Mouse-ear cress) PE=1 SV=2	Auxin response factor 6 [Morus notabilis]
comp39357_c0	3.53333e-06	1e-06	-1.61355	down	--	--	Cellular Component: integral component of membrane (GO:0016021);;	--	--	--	Tetraspanin family	Tetraspanin-8 GN=TET8 OS=Arabidopsis thaliana (Mouse-ear cress) PE=2 SV=1	hypothetical protein PRUPE_ppa010029mg [Prunus persica]
comp39009_c0	0.0375671	0.022682	-1.07298	down	[S]	Function unknown	Cellular Component: extracellular region (GO:0005576);; Biological Process: trichoblast differentiation (GO:0010054);; Biological Process: response to stimulus (GO:0050896);;	--	[S]	Function unknown	Cysteine-rich secretory protein family	Pathogenesis-related protein PR-1 (Precursor) GN=PR-1 OS=Medicago truncatula (Barrel medic) PE=2 SV=1	uncharacterized protein LOC100306470 precursor [Glycine max]
comp43409_c1	0.00137295	0.000544	0.0960912	up	[KAD]	--	--	K09422|1e-120|rcu:RCOM_0622120|r2r3-myb transcription factor, putative	[K]	Transcription	Myb-like DNA-binding domain;; Myb-like DNA-binding domain	Transcription factor GAMYB OS=Oryza sativa subsp. japonica (Rice) PE=2 SV=1	Transcription factor GAMYB [Morus notabilis]
comp10647_c0	0	0	0.687582	up	--	--	--	--	--	--	Leucine rich repeat N-terminal domain;; Leucine Rich repeats (2 copies)	Polygalacturonase inhibitor (Precursor) GN=PGIP OS=Pyrus communis (Pear) PE=1 SV=1	Polygalacturonase inhibitor [Morus notabilis]
comp43307_c0	0	0	0.392666	up	--	--	--	--	--	--	--	--	hypothetical protein L484_012275 [Morus notabilis]
comp44164_c3	0	0	0.897603	up	--	--	--	--	--	--	--	Squamosa promoter-binding-like protein 17 GN=OsJ_028679 OS=Oryza sativa subsp. japonica (Rice) PE=2 SV=2	Squamosa promoter-binding-like protein 15 [Morus notabilis]
comp32951_c2	0	0	0.897603	up	--	--	--	--	--	--	--	--	Squamosa promoter-binding-like protein 16 [Morus notabilis]
comp40225_c0	0	0	-1.02991	down	[J]	Translation, ribosomal structure and biogenesis	Molecular Function: RNA 7-methylguanosine cap binding (GO:0000340);; Molecular Function: translation initiation factor activity (GO:0003743);; Cellular Component: nucleus (GO:0005634);; Cellular Component: cytosol (GO:0005829);; Biological Process: translational initiation (GO:0006413);; Biological Process: negative regulation of defense response to virus (GO:0050687);;	K03259|1e-117|vvi:100259631|hypothetical protein LOC100259631	[J]	Translation, ribosomal structure and biogenesis	Eukaryotic initiation factor 4E	Eukaryotic translation initiation factor isoform 4E-2 GN=OSJNBa0006L06.9 OS=Oryza sativa subsp. japonica (Rice) PE=2 SV=2	PREDICTED: eukaryotic translation initiation factor isoform 4E-2-like [Pyrus x bretschneideri]
comp47523_c2	0	0	-0.992979	down	--	--	Biological Process: mitotic cell cycle (GO:0000278);; Cellular Component: cell wall (GO:0005618);; Cellular Component: cytosol (GO:0005829);; Cellular Component: plasma membrane (GO:0005886);; Biological Process: cell adhesion (GO:0007155);; Biological Process: photomorphogenesis (GO:0009640);; Biological Process: response to auxin (GO:0009733);; Biological Process: embryo development ending in s…	--	[R]	General function prediction only	TATA-binding protein interacting (TIP20);; HEAT repeats;; HEAT repeat;; HEAT-like repeat;; non-SMC mitotic condensation complex subunit 1;; Armadillo/beta-catenin-like repeat;; Protein of unknown function (DUF544)	Cullin-associated NEDD8-dissociated protein 1 GN=T8K22.14 OS=Arabidopsis thaliana (Mouse-ear cress) PE=1 SV=1	hypothetical protein L484_001858 [Morus notabilis]
comp44423_c0	0	0	-1.02991	down	[E]	Amino acid transport and metabolism	Molecular Function: glutamate 5-kinase activity (GO:0004349);; Molecular Function: glutamate-5-semialdehyde dehydrogenase activity (GO:0004350);; Biological Process: proline biosynthetic process (GO:0006561);; Biological Process: response to oxidative stress (GO:0006979);; Biological Process: response to desiccation (GO:0009269);; Cellular Component: chloroplast (GO:0009507);; Biological Process:…	K12657|0.0|pop:POPTR_833794|delta-1-pyrroline-5-carboxylate synthetase (EC:2.7.2.11 1.2.1.41)	[E]	Amino acid transport and metabolism	Amino acid kinase family;; Aldehyde dehydrogenase family	Gamma-glutamyl phosphate reductase OS=Actinidia deliciosa (Kiwi) PE=2 SV=1	delta-1-pyrroline-5-carboxylate synthetase [Boehmeria nivea]
comp45661_c1	0	0	0.897603	up	--	--	--	--	--	--	--	Transcription factor bHLH123 GN=F3H11.2 OS=Arabidopsis thaliana (Mouse-ear cress) PE=2 SV=1	hypothetical protein L484_002935 [Morus notabilis]
comp44674_c1	0	0	-1.94843	down	[R]	General function prediction only	Molecular Function: zinc ion binding (GO:0008270);; Molecular Function: 2-alkenal reductase [NAD(P)] activity (GO:0032440);; Biological Process: oxidation-reduction process (GO:0055114);;	K07119|1e-21|rcu:RCOM_1076720|alcohol dehydrogenase, putative (EC:1.3.1.74)	[R]	General function prediction only	--	2-alkenal reductase (NADP(+)-dependent) GN=DBR OS=Nicotiana tabacum (Common tobacco) PE=1 SV=1	unknown [Lotus japonicus]
comp34341_c0	0.027613	0.014067	-3.07298	down	--	--	Molecular Function: catalytic activity (GO:0003824);;	--	[R]	General function prediction only	--	Endonuclease OS=Nicotiana tabacum (Common tobacco) PE=2 SV=1	hypothetical protein VITISV_043416 [Vitis vinifera]
comp46634_c0	0	0	0.388097	up	--	--	Molecular Function: methyltransferase activity (GO:0008168);; Biological Process: methylation (GO:0032259);;	--	--	--	Putative S-adenosyl-L-methionine-dependent methyltransferase;; Methyltransferase domain;; Methyltransferase domain	Probable methyltransferase PMT11 GN=At2g39750 OS=Arabidopsis thaliana (Mouse-ear cress) PE=2 SV=1	putative methyltransferase PMT11 [Morus notabilis]
comp47135_c0	0	0	0.388097	up	[J]	Translation, ribosomal structure and biogenesis	Biological Process: response to stress (GO:0006950);;	--	[O]	Posttranslational modification, protein turnover, chaperones	Cleavage inducing molecular chaperone;; DnaJ domain;; Elongation factor P, C-terminal;; Elongation factor P (EF-P) KOW-like domain;; Elongation factor P (EF-P) OB domain	Chaperone protein dnaJ 39 GN=T2K10.3 OS=Arabidopsis thaliana (Mouse-ear cress) PE=2 SV=2	DnaJ homolog subfamily C member 14 [Morus notabilis]
comp37678_c0	0	0	-1.5453	down	[G]	Carbohydrate transport and metabolism	Molecular Function: magnesium ion binding (GO:0000287);; Molecular Function: monooxygenase activity (GO:0004497);; Cellular Component: chloroplast (GO:0009507);; Biological Process: photorespiration (GO:0009853);; Molecular Function: ribulose-bisphosphate carboxylase activity (GO:0016984);; Biological Process: reductive pentose-phosphate cycle (GO:0019253);; Biological Process: oxidation-reductio…	K01601|0.0|vvi:4025045|rbcL	--	--	ATP synthase alpha/beta family, nucleotide-binding domain;; ATP synthase alpha/beta chain, C terminal domain;; ATP synthase alpha/beta family, beta-barrel domain;; ATPase family associated with various cellular activities (AAA);; Ribulose bisphosphate carboxylase large chain, catalytic domain;; Ribulose bisphosphate carboxylase large chain, N-terminal domain;; NADH ubiquinone oxidoreductase, 20 K…	Ribulose bisphosphate carboxylase large chain {ECO:0000255|HAMAP-Rule:MF_01338} (Precursor) OS=Liquidambar styraciflua (Sweetgum tree) PE=3 SV=1	ribulose 1,5-bisphosphate carboxylase/oxygenase large subunit (chloroplast) [Trigonobalanus doichangensis]
comp34763_c0	0.00085595	0.000323	-0.142458	down	[P]	Inorganic ion transport and metabolism	--	--	[S]	Function unknown	--	Metal tolerance protein 1 OS=Oryza sativa subsp. japonica (Rice) PE=2 SV=1	hypothetical protein GUITHDRAFT_101656 [Guillardia theta CCMP2712]
comp44951_c0	0.00085595	0.000323	-0.142458	down	[D]	Cell cycle control, cell division, chromosome partitioning	--	K09284|0.0|vvi:100268051|AP2	--	--	AP2 domain	Floral homeotic protein APETALA 2 GN=AP2 OS=Arabidopsis thaliana (Mouse-ear cress) PE=1 SV=1	Floral homeotic protein APETALA 2 [Morus notabilis]
comp27879_c0	0	0	0.392666	up	--	--	--	--	--	--	Domain of unknown function (DUF1985)	--	hypothetical protein L484_010758 [Morus notabilis]
comp42113_c0	0	0	0.687582	up	--	--	--	--	--	--	Leucine rich repeat N-terminal domain;; Leucine Rich Repeat;; Leucine Rich repeat	Polygalacturonase inhibitor (Precursor) GN=PGIP OS=Pyrus communis (Pear) PE=1 SV=1	PGIP1 [Morus alba var. atropurpurea]
comp47525_c3	0.00085595	0.000323	-0.142458	down	--	--	Molecular Function: DNA binding (GO:0003677);; Molecular Function: sequence-specific DNA binding transcription factor activity (GO:0003700);; Cellular Component: nucleus (GO:0005634);; Biological Process: regulation of transcription, DNA-templated (GO:0006355);; Molecular Function: 2-alkenal reductase [NAD(P)] activity (GO:0032440);; Biological Process: oxidation-reduction process (GO:0055114);;	K09284|1e-155|rcu:RCOM_0328910|Protein AINTEGUMENTA, putative (EC:1.3.1.74)	--	--	EF-hand domain pair;; EF-hand domain pair;; EF hand;; EF-hand domain;; EF hand;; Phosphoinositide-specific phospholipase C, efhand-like;; AP2 domain	Floral homeotic protein APETALA 2 GN=AP2 OS=Arabidopsis thaliana (Mouse-ear cress) PE=1 SV=1	Ethylene-responsive transcription factor [Morus notabilis]
comp28680_c0	0.000856368	0.000307	0.522553	up	--	--	--	--	--	--	Myb-like DNA-binding domain	Putative Myb family transcription factor At1g14600 GN=At1g14600 OS=Arabidopsis thaliana (Mouse-ear cress) PE=2 SV=2	Putative Myb family transcription factor [Morus notabilis]
comp43945_c0	0	0	0.897603	up	--	--	--	--	--	--	SBP domain	Squamosa promoter-binding-like protein 7 OS=Oryza sativa subsp. japonica (Rice) PE=2 SV=2	Squamosa promoter-binding-like protein 7 [Morus notabilis]
comp40937_c0	0	0	0.687582	up	--	--	--	--	--	--	Leucine rich repeat N-terminal domain	Polygalacturonase inhibitor (Precursor) GN=PGIP OS=Pyrus communis (Pear) PE=1 SV=1	Polygalacturonase inhibitor [Morus notabilis]
comp47632_c3	0	0	-0.787576	up,down	--	--	--	--	--	--	GRAS domain family;; Integral membrane protein DUF106	Scarecrow-like protein 6 GN=SCL6 OS=Arabidopsis thaliana (Mouse-ear cress) PE=1 SV=1	hypothetical protein L484_020885 [Morus notabilis]
comp20604_c0	0	0	0.388097	up	--	--	--	--	[R]	General function prediction only	PPR repeat family;; PPR repeat;; Pentatricopeptide repeat domain;; PPR repeat;; Tetratricopeptide repeat;; Tetratricopeptide repeat;; Tetratricopeptide repeat;; Bacterial transcriptional activator domain	Putative pentatricopeptide repeat-containing protein At5g06400, mitochondrial (Precursor) GN=At5g06400 OS=Arabidopsis thaliana (Mouse-ear cress) PE=3 SV=1	hypothetical protein L484_016893 [Morus notabilis]
comp37728_c0	0	0	-0.229912	down	--	--	--	--	[J]	Translation, ribosomal structure and biogenesis	Piwi domain;; PAZ domain;; Domain of unknown function (DUF1785)	Protein argonaute 2 GN=AGO2 OS=Arabidopsis thaliana (Mouse-ear cress) PE=1 SV=1	Protein argonaute 2 [Morus notabilis]
comp41360_c0	0	0	0.897603	up	--	--	--	--	--	--	SBP domain	Squamosa promoter-binding-like protein 13B GN=MFB16.6 OS=Arabidopsis thaliana (Mouse-ear cress) PE=3 SV=1	Squamosa promoter-binding-like protein 13 [Morus notabilis]
comp43028_c0	0.0184885	0.008721	-0.640019	down	--	--	--	--	--	--	--	--	hypothetical protein PRUPE_ppa023331mg, partial [Prunus persica]
comp45791_c1	0	0	0.687582	up	[C]	Energy production and conversion	Molecular Function: UDP-N-acetylmuramate dehydrogenase activity (GO:0008762);; Molecular Function: reticuline oxidase activity (GO:0050468);; Molecular Function: flavin adenine dinucleotide binding (GO:0050660);; Biological Process: oxidation-reduction process (GO:0055114);;	--	--	--	Berberine and berberine like;; FAD binding domain	Reticuline oxidase-like protein (Precursor) GN=At4g20830 OS=Arabidopsis thaliana (Mouse-ear cress) PE=1 SV=2	Reticuline oxidase-like protein [Morus notabilis]
comp44992_c0	0	0	0.687582	up	--	--	--	--	--	--	Leucine Rich Repeat;; Leucine rich repeat N-terminal domain;; Leucine rich repeat;; Leucine Rich repeats (2 copies);; Leucine Rich repeat	Polygalacturonase inhibitor (Precursor) GN=PGIP OS=Pyrus communis (Pear) PE=1 SV=1	polygalacturonase inhibiting protein [Prunus persica]
comp41575_c0	0	0	0.570118	up	--	--	--	--	--	--	Plastocyanin-like domain	Uclacyanin-3 (Precursor) GN=UCC3 OS=Arabidopsis thaliana (Mouse-ear cress) PE=2 SV=1	Blue copper protein [Morus notabilis]
comp46487_c0	3.53333e-06	1e-06	-1.61355	down	[R]	General function prediction only	Biological Process: metabolic process (GO:0008152);; Molecular Function: hydrolase activity (GO:0016787);;	K14664|1e-174|vvi:100251400|hypothetical protein LOC100251400	--	--	Peptidase family M20/M25/M40;; Peptidase dimerisation domain	IAA-amino acid hydrolase ILR1-like 5 (Precursor) GN=ILL5 OS=Arabidopsis thaliana (Mouse-ear cress) PE=3 SV=1	IAA-amino acid hydrolase ILR1-like 5 [Morus notabilis]
comp16306_c0	0.0375671	0.022682	-1.07298	down	[L]	Replication, recombination and repair	Biological Process: base-excision repair (GO:0006284);; Molecular Function: DNA-3-methyladenine glycosylase activity (GO:0008725);;	K01246|1e-164|rcu:RCOM_1466540|DNA-3-methyladenine glycosylase, putative (EC:3.2.2.20)	--	--	Methyladenine glycosylase	--	Putative Glutamine amidotransferase [Morus notabilis]
comp589263_c0	0	0	0.388097	up	[C]	Energy production and conversion	Molecular Function: oxidoreductase activity (GO:0016491);; Biological Process: oxidation-reduction process (GO:0055114);;	--	[C]	Energy production and conversion	Aldo/keto reductase family	Probable aldo-keto reductase 2 OS=Oryza sativa subsp. japonica (Rice) PE=2 SV=2	hypothetical protein PaG_03627 [Pseudozyma aphidis DSM 70725]
comp36878_c0	0.00085595	0.000323	-0.142458	down	[A]	RNA processing and modification	Molecular Function: nucleic acid binding (GO:0003676);; Cellular Component: nucleus (GO:0005634);;	K14401|0.0|vvi:100256706|hypothetical protein LOC100256706	[A]	RNA processing and modification	CPSF A subunit region;; Mono-functional DNA-alkylating methyl methanesulfonate N-term	Cleavage and polyadenylation specificity factor subunit 1 GN=CPSF160 OS=Arabidopsis thaliana (Mouse-ear cress) PE=1 SV=2	Cleavage and polyadenylation specificity factor subunit 1 [Morus notabilis]
comp48029_c0	0	0	0.570118	up	--	--	Molecular Function: DNA binding (GO:0003677);; Molecular Function: chromatin binding (GO:0003682);;	--	[O]	Posttranslational modification, protein turnover, chaperones	--	Transcription factor RADIALIS GN=RAD OS=Antirrhinum majus (Garden snapdragon) PE=1 SV=1	DnaJ subfamily C member 2 [Gossypium arboreum]
comp46405_c0	0.0319378	0.018078	-1.48802	down	--	--	Molecular Function: hydrolase activity, hydrolyzing O-glycosyl compounds (GO:0004553);; Biological Process: carbohydrate metabolic process (GO:0005975);;	--	[M]	Cell wall/membrane/envelope biogenesis	Glycosyl hydrolases family 18	Acidic endochitinase (Precursor) OS=Cicer arietinum (Chickpea) PE=2 SV=1	PREDICTED: acidic endochitinase-like [Populus euphratica]
comp350074_c0	0.00137295	0.000544	0.0960912	up	[L]	Replication, recombination and repair	Biological Process: macromolecule metabolic process (GO:0043170);; Biological Process: primary metabolic process (GO:0044238);;	--	[R]	General function prediction only	--	--	hypothetical protein AALP_AA1G155400 [Arabis alpina]
comp48498_c0	3.53333e-06	1e-06	-1.61355	down	[RTKL]	--	Molecular Function: protein serine/threonine kinase activity (GO:0004674);; Molecular Function: ATP binding (GO:0005524);; Biological Process: protein phosphorylation (GO:0006468);;	--	--	--	Protein tyrosine kinase;; Protein kinase domain;; Wall-associated receptor kinase galacturonan-binding;; EGF-like domain;; Protein tyrosine kinase	Probable leucine-rich repeat receptor-like serine/threonine-protein kinase At3g14840 (Precursor) GN=LRR-RLK OS=Arabidopsis thaliana (Mouse-ear cress) PE=2 SV=1	putative LRR receptor-like serine/threonine-protein kinase [Morus notabilis]
comp42478_c0	0	0	-0.787576	down	[S]	Function unknown	--	--	--	--	F-box domain	F-box/LRR-repeat protein At5g63520 GN=At5g63520 OS=Arabidopsis thaliana (Mouse-ear cress) PE=2 SV=1	F-box/LRR-repeat protein [Morus notabilis]
comp47217_c2	0.0375671	0.022682	-1.07298	down	--	--	Biological Process: fatty acid biosynthetic process (GO:0006633);; Cellular Component: membrane (GO:0016020);; Molecular Function: transferase activity, transferring acyl groups other than amino-acyl groups (GO:0016747);;	--	--	--	FAE1/Type III polyketide synthase-like protein;; 3-Oxoacyl-[acyl-carrier-protein (ACP)] synthase III C terminal;; Chalcone and stilbene synthases, C-terminal domain	3-ketoacyl-CoA synthase 21 GN=KCS21 OS=Arabidopsis thaliana (Mouse-ear cress) PE=2 SV=1	3-ketoacyl-CoA synthase 21 [Morus notabilis]
comp42434_c1	0.0375671	0.022682	-1.07298	down	[R]	General function prediction only	--	--	[A]	RNA processing and modification	Metallo-beta-lactamase superfamily;; Myb/SANT-like DNA-binding domain;; Beta-lactamase superfamily domain;; RNA-metabolising metallo-beta-lactamase	Trihelix transcription factor GT-3b GN=F16M14.18 OS=Arabidopsis thaliana (Mouse-ear cress) PE=1 SV=1	Ribonuclease J [Morus notabilis]
comp41097_c0	0	0	0.687582	up	--	--	--	--	--	--	Leucine Rich repeats (2 copies);; Leucine rich repeat N-terminal domain;; Leucine Rich Repeat;; Leucine rich repeat;; Leucine Rich repeat	Polygalacturonase inhibitor (Precursor) GN=PGIP OS=Pyrus communis (Pear) PE=1 SV=1	Polygalacturonase inhibitor [Morus notabilis]
comp39506_c0	0.00137295	0.000544	0.0960912	up	[L]	Replication, recombination and repair	--	--	[R]	General function prediction only	Reverse transcriptase (RNA-dependent DNA polymerase);; zinc-binding in reverse transcriptase;; RNase H;; Reverse transcriptase-like	Putative ribonuclease H protein At1g65750 GN=At1g65750 OS=Arabidopsis thaliana (Mouse-ear cress) PE=3 SV=1	PREDICTED: putative ribonuclease H protein At1g65750 [Malus domestica]
comp47115_c0	0	0	0.388097	up	[E]	Amino acid transport and metabolism	--	K00681|0.0|pop:POPTR_760175|hypothetical protein	[E]	Amino acid transport and metabolism	Gamma-glutamyltranspeptidase;; Gamma-glutamyltranspeptidase;; Gamma-glutamyltranspeptidase	Gamma-glutamyltranspeptidase 1 (Precursor) GN=GGT1 OS=Arabidopsis thaliana (Mouse-ear cress) PE=2 SV=1	Gamma-glutamyltranspeptidase 1 [Morus notabilis]
comp46567_c1	0.0375671	0.022682	-1.07298	down	[RTKL]	--	Molecular Function: protein serine/threonine kinase activity (GO:0004674);; Molecular Function: ATP binding (GO:0005524);; Biological Process: protein phosphorylation (GO:0006468);; Biological Process: recognition of pollen (GO:0048544);;	--	--	--	Protein kinase domain;; Protein tyrosine kinase	G-type lectin S-receptor-like serine/threonine-protein kinase At1g34300 (Precursor) GN=At1g34300 OS=Arabidopsis thaliana (Mouse-ear cress) PE=2 SV=1	G-type lectin S-receptor-like serine/threonine-protein kinase [Morus notabilis]
comp32247_c0	0	0	0.897603	up	--	--	--	--	--	--	SBP domain	Squamosa promoter-binding-like protein 6 GN=SPL6 OS=Arabidopsis thaliana (Mouse-ear cress) PE=2 SV=2	Squamosa promoter-binding-like protein 6 [Morus notabilis]
comp45198_c0	0	0	-0.992979	down	--	--	Biological Process: lipid metabolic process (GO:0006629);; Molecular Function: O-acyltransferase activity (GO:0008374);; Molecular Function: phospholipid:diacylglycerol acyltransferase activity (GO:0046027);;	K00679|0.0|vvi:100256634|hypothetical protein LOC100256634	[I]	Lipid transport and metabolism	Lecithin:cholesterol acyltransferase	Phospholipid:diacylglycerol acyltransferase 1 OS=Arabidopsis thaliana (Mouse-ear cress) PE=2 SV=1	Phospholipid:diacylglycerol acyltransferase 1 [Morus notabilis]

## Sheet: Sheet5
Genes targeted by the novel miRNAs of the root library
target gene ID	FDR	regulated	COG_class	COG_class_annotation	GO_annotation	KEGG_annotation	KOG_class	KOG_class_annotation	Pfam_annotation	Swissprot_annotation	nr_annotation
comp21378_c0	0.0237298	down	--	--	Molecular Function: DNA binding (GO:0003677);; Molecular Function: chromatin binding (GO:0003682);;	--	--	--	Myb-like DNA-binding domain	MYB-like transcription factor ETC1 GN=ETC1 OS=Arabidopsis thaliana (Mouse-ear cress) PE=2 SV=1	hypothetical protein POPTR_0017s06470g [Populus trichocarpa]
comp47261_c2	0.0439903	up	[T]	Signal transduction mechanisms	Molecular Function: phosphoprotein phosphatase activity (GO:0004721);;	--	[TR]	--	Calcineurin-like phosphoesterase	Serine/threonine-protein phosphatase PP1 isozyme 9 GN=TOPP9 OS=Arabidopsis thaliana (Mouse-ear cress) PE=2 SV=1	Serine/threonine-protein phosphatase PP1 [Morus notabilis]
comp51238_c0	0.0439903	up	[K]	Transcription	--	K07735|1e-164|vvi:100260279|hypothetical protein LOC100260279	--	--	Uncharacterized ACR, COG1678	--	hypothetical protein L484_014286 [Morus notabilis]
comp32951_c1	0.0457573	down	--	--	Molecular Function: DNA binding (GO:0003677);; Cellular Component: nucleus (GO:0005634);;	--	--	--	SBP domain	Squamosa promoter-binding-like protein 16 GN=P0702E04.9 OS=Oryza sativa subsp. japonica (Rice) PE=2 SV=1	hypothetical protein JCGZ_17989 [Jatropha curcas]
comp47525_c2	0.0439903	up	--	--	--	--	[TV]	--	--	--	hypothetical protein PNEG_01475 [Pneumocystis murina B123]
comp23346_c1	0.0439903	up	--	--	Cellular Component: mitochondrion (GO:0005739);; Biological Process: fatty acid catabolic process (GO:0009062);; Biological Process: protein sumoylation (GO:0016925);; Biological Process: shoot system development (GO:0048367);;	--	--	--	DVL family	--	conserved hypothetical protein [Ricinus communis]
comp43553_c0	0.0439903	up	--	--	--	--	--	--	Glycine rich protein family	Glycine-rich protein (Precursor) GN=GRP OS=Nicotiana tabacum (Common tobacco) PE=2 SV=1	PREDICTED: glycine-rich protein-like isoform X2 [Nicotiana sylvestris]
comp42180_c0	0.0242998	up	--	--	--	--	--	--	Phloem protein 2	F-box protein PP2-B15 GN=PP2B15 OS=Arabidopsis thaliana (Mouse-ear cress) PE=2 SV=2	hypothetical protein PRUPE_ppa022668mg [Prunus persica]
comp42158_c1	0.0439903	up	[J]	Translation, ribosomal structure and biogenesis	Molecular Function: organic cyclic compound binding (GO:0097159);; Molecular Function: heterocyclic compound binding (GO:1901363);;	K03243|0.0|vvi:100242745|hypothetical protein LOC100242745	[J]	Translation, ribosomal structure and biogenesis	Elongation factor Tu GTP binding domain	Translation initiation factor IF-2, chloroplastic GN=infB OS=Rhodomonas salina (Cryptomonas salina) PE=3 SV=1	Eukaryotic translation initiation factor 5B [Glycine soja]
comp41349_c0	0.001192	up	--	--	--	--	[R]	General function prediction only	Leucine rich repeat;; Leucine Rich repeats (2 copies);; F-box-like;; Leucine Rich repeat;; F-box domain	F-box/LRR-repeat protein 15 GN=FBL15 OS=Arabidopsis thaliana (Mouse-ear cress) PE=2 SV=2	F-box/LRR-repeat protein 15 [Morus notabilis]
comp45438_c0	0.0439903	up	[RTKL]	--	Molecular Function: protein kinase activity (GO:0004672);;	--	--	--	Protein kinase domain;; Protein tyrosine kinase;; Universal stress protein family	Probable receptor-like serine/threonine-protein kinase At5g57670 GN=At5g57670 OS=Arabidopsis thaliana (Mouse-ear cress) PE=2 SV=1	putative receptor-like serine/threonine-protein kinase [Morus notabilis]
comp44239_c1	0	up	--	--	--	--	--	--	TCP family transcription factor	Transcription factor TCP2 GN=TCP2 OS=Arabidopsis thaliana (Mouse-ear cress) PE=2 SV=1	hypothetical protein L484_005893 [Morus notabilis]
comp412805_c0	0.0382895	down	--	--	--	--	[T]	Signal transduction mechanisms	NB-ARC domain;; NB-ARC domain	Disease resistance protein RPM1 GN=F17A9.20 OS=Arabidopsis thaliana (Mouse-ear cress) PE=1 SV=1	Disease resistance protein RPM1 [Morus notabilis]
comp48955_c0	0.0439903	up	--	--	--	--	--	--	Domain of unknown function (DUF702)	Protein SHI RELATED SEQUENCE 1 GN=F24M12.100 OS=Arabidopsis thaliana (Mouse-ear cress) PE=1 SV=2	hypothetical protein L484_019416 [Morus notabilis]
comp45686_c0	0.034288	up	[G]	Carbohydrate transport and metabolism	Molecular Function: alpha,alpha-trehalose-phosphate synthase (UDP-forming) activity (GO:0003825);; Molecular Function: trehalose-phosphatase activity (GO:0004805);; Biological Process: trehalose biosynthetic process (GO:0005992);;	K01087|0.0|rcu:RCOM_0993370|trehalose-6-phosphate synthase, putative (EC:2.4.1.15 3.1.3.12)	[G]	Carbohydrate transport and metabolism	Glycosyltransferase family 20;; Trehalose-phosphatase;; haloacid dehalogenase-like hydrolase	Probable alpha,alpha-trehalose-phosphate synthase [UDP-forming] 9 GN=TPS9 OS=Arabidopsis thaliana (Mouse-ear cress) PE=2 SV=1	putative alpha,alpha-trehalose-phosphate synthase [UDP-forming] 10 [Morus notabilis]
comp48634_c0	0.0439903	up	--	--	Biological Process: defense response (GO:0006952);; Biological Process: response to biotic stimulus (GO:0009607);;	--	--	--	Pathogenesis-related protein Bet v I family	Major allergen Pru av 1 GN=PRUA1 OS=Prunus avium (Cherry) PE=1 SV=1	Bet v 1 allergen [Quercus suber]
comp48784_c7	0.0439903	up	[M]	Cell wall/membrane/envelope biogenesis	--	K13680|0.0|vvi:100259738|hypothetical protein LOC100259738	--	--	Glycosyltransferase like family 2;; Glycosyl transferase family group 2;; Glycosyl transferase family 2;; Glycosyl transferase family 21	Glucomannan 4-beta-mannosyltransferase 9 GN=F17C15.180 OS=Arabidopsis thaliana (Mouse-ear cress) PE=2 SV=1	hypothetical protein JCGZ_23699 [Jatropha curcas]
comp44675_c1	0.0457573	down	--	--	--	--	--	--	SBP domain	Squamosa promoter-binding-like protein 3 OS=Oryza sativa subsp. japonica (Rice) PE=2 SV=1	Squamosa promoter-binding-like protein 12 [Morus notabilis]
comp43636_c0	0.0439903	up	[L]	Replication, recombination and repair	Molecular Function: DNA binding (GO:0003677);; Molecular Function: DNA-(apurinic or apyrimidinic site) lyase activity (GO:0003906);; Molecular Function: endonuclease activity (GO:0004519);; Biological Process: base-excision repair (GO:0006284);; Molecular Function: 4 iron, 4 sulfur cluster binding (GO:0051539);;	K10773|1e-149|vvi:100268015|hypothetical protein LOC100268015	[L]	Replication, recombination and repair	HhH-GPD superfamily base excision DNA repair protein;; Helix-hairpin-helix motif	Endonuclease III homolog 1, chloroplastic {ECO:0000255|HAMAP-Rule:MF_03183} (Precursor) GN=At2g31450 OS=Arabidopsis thaliana (Mouse-ear cress) PE=2 SV=2	PREDICTED: endonuclease III homolog 1, chloroplastic [Malus domestica]
comp40777_c0	0.0457573	down	--	--	--	--	--	--	SBP domain	Squamosa promoter-binding-like protein 16 GN=P0702E04.9 OS=Oryza sativa subsp. japonica (Rice) PE=2 SV=1	Squamosa promoter-binding-like protein 16 [Morus notabilis]
comp43816_c1	0.0439903	up	[OC]	--	Molecular Function: oxidoreductase activity, acting on a sulfur group of donors (GO:0016667);;	--	[O]	Posttranslational modification, protein turnover, chaperones	Thioredoxin	Thioredoxin-like 1-1, chloroplastic (Precursor) GN=At1g08570 OS=Arabidopsis thaliana (Mouse-ear cress) PE=2 SV=1	Thioredoxin-like 1-1 [Morus notabilis]
comp15076_c0	0.0439903	up	--	--	Molecular Function: magnesium ion transmembrane transporter activity (GO:0015095);; Biological Process: magnesium ion transport (GO:0015693);; Cellular Component: membrane (GO:0016020);; Biological Process: transmembrane transport (GO:0055085);;	--	[P]	Inorganic ion transport and metabolism	CorA-like Mg2+ transporter protein	Magnesium transporter MRS2-2 GN=MUB3.8 OS=Arabidopsis thaliana (Mouse-ear cress) PE=2 SV=1	Magnesium transporter MRS2-2 [Morus notabilis]
comp44118_c0	0.001192	up	--	--	Molecular Function: DNA binding (GO:0003677);; Cellular Component: nucleus (GO:0005634);; Biological Process: regulation of transcription, DNA-templated (GO:0006355);; Biological Process: auxin-activated signaling pathway (GO:0009734);; Molecular Function: protein dimerization activity (GO:0046983);;	--	--	--	Auxin response factor;; B3 DNA binding domain;; AUX/IAA family	Auxin response factor 6 GN=ARF6 OS=Arabidopsis thaliana (Mouse-ear cress) PE=1 SV=2	Auxin response factor 6 [Morus notabilis]
comp3071_c0	0.0439903	up	--	--	--	--	[Q]	Secondary metabolites biosynthesis, transport and catabolism	Multicopper oxidase	L-ascorbate oxidase homolog (Precursor) OS=Nicotiana tabacum (Common tobacco) PE=1 SV=1	L-ascorbate oxidase-like protein [Morus notabilis]
comp43409_c1	0	up	[KAD]	--	--	K09422|1e-120|rcu:RCOM_0622120|r2r3-myb transcription factor, putative	[K]	Transcription	Myb-like DNA-binding domain;; Myb-like DNA-binding domain	Transcription factor GAMYB OS=Oryza sativa subsp. japonica (Rice) PE=2 SV=1	Transcription factor GAMYB [Morus notabilis]
comp48996_c2	0.0439903	up	--	--	--	--	[R]	General function prediction only	GYF domain;; RNA pseudouridylate synthase;; RNA pseudouridylate synthase	RNA pseudouridine synthase 6, chloroplastic (Precursor) GN=At4g21770 OS=Arabidopsis thaliana (Mouse-ear cress) PE=2 SV=1	hypothetical protein L484_017478 [Morus notabilis]
comp10647_c0	0.0474854	up	--	--	--	--	--	--	Leucine rich repeat N-terminal domain;; Leucine Rich repeats (2 copies)	Polygalacturonase inhibitor (Precursor) GN=PGIP OS=Pyrus communis (Pear) PE=1 SV=1	Polygalacturonase inhibitor [Morus notabilis]
comp39926_c0	0.0439903	up	--	--	Cellular Component: membrane (GO:0016020);;	--	--	--	Domain of unknown function (DUF588);; Membrane-associating domain	CASP-like protein 1F1 GN=RCOM_1504680 OS=Ricinus communis (Castor bean) PE=2 SV=1	hypothetical protein L484_008838 [Morus notabilis]
comp43307_c0	0.0222208	down	--	--	--	--	--	--	--	--	hypothetical protein L484_012275 [Morus notabilis]
comp44164_c3	0.0457573	down	--	--	--	--	--	--	--	Squamosa promoter-binding-like protein 17 GN=OsJ_028679 OS=Oryza sativa subsp. japonica (Rice) PE=2 SV=2	Squamosa promoter-binding-like protein 15 [Morus notabilis]
comp44181_c0	0.0439903	up	--	--	Biological Process: response to karrikin (GO:0080167);;	--	[O]	Posttranslational modification, protein turnover, chaperones	Ring finger domain;; RING-H2 zinc finger;; Zinc finger, C3HC4 type (RING finger);; Zinc finger, C3HC4 type (RING finger);; Zinc finger, C3HC4 type (RING finger);; Anaphase-promoting complex subunit 11 RING-H2 finger	RING-H2 finger protein ATL51 GN=ATL51 OS=Arabidopsis thaliana (Mouse-ear cress) PE=2 SV=2	RING-H2 finger protein ATL51 [Morus notabilis]
comp47929_c0	0.0439903	up	[S]	Function unknown	Molecular Function: transmembrane receptor protein tyrosine kinase activity (GO:0004714);; Molecular Function: ATP binding (GO:0005524);; Cellular Component: plasma membrane (GO:0005886);; Biological Process: protein phosphorylation (GO:0006468);; Cellular Component: integral component of membrane (GO:0016021);; Molecular Function: 2-alkenal reductase [NAD(P)] activity (GO:0032440);; Biological P…	--	--	--	Protein tyrosine kinase;; Leucine Rich repeats (2 copies);; Protein kinase domain;; Leucine rich repeat;; Leucine Rich Repeat;; Leucine Rich repeat;; Leucine rich repeat N-terminal domain;; Leucine rich repeat;; FNIP Repeat	Probably inactive leucine-rich repeat receptor-like protein kinase At3g28040 (Precursor) GN=At3g28040 OS=Arabidopsis thaliana (Mouse-ear cress) PE=2 SV=1	Probably inactive leucine-rich repeat receptor-like protein kinase [Morus notabilis]
comp28046_c0	0.00853029	up	[P]	Inorganic ion transport and metabolism	Molecular Function: calcium-transporting ATPase activity (GO:0005388);; Molecular Function: ATP binding (GO:0005524);; Cellular Component: integral component of membrane (GO:0016021);; Molecular Function: metal ion binding (GO:0046872);; Biological Process: calcium ion transmembrane transport (GO:0070588);;	--	[P]	Inorganic ion transport and metabolism	E1-E2 ATPase	Putative calcium-transporting ATPase 13, plasma membrane-type GN=ACA13 OS=Arabidopsis thaliana (Mouse-ear cress) PE=3 SV=1	Putative calcium-transporting ATPase 13, plasma membrane-type [Morus notabilis]
comp32951_c2	0.0457573	down	--	--	--	--	--	--	--	--	Squamosa promoter-binding-like protein 16 [Morus notabilis]
comp21312_c0	0.0439903	up	[O]	Posttranslational modification, protein turnover, chaperones	Molecular Function: serine-type endopeptidase activity (GO:0004252);; Biological Process: proteolysis (GO:0006508);; Molecular Function: 2-alkenal reductase [NAD(P)] activity (GO:0032440);; Biological Process: oxidation-reduction process (GO:0055114);;	--	[O]	Posttranslational modification, protein turnover, chaperones	Trypsin;; Trypsin-like peptidase domain;; PDZ domain	Protease Do-like 2, chloroplastic (Precursor) GN=DEGP2 OS=Arabidopsis thaliana (Mouse-ear cress) PE=1 SV=2	DEGP protease 2 isoform 1 [Theobroma cacao]
comp40225_c0	0.00261236	down	[J]	Translation, ribosomal structure and biogenesis	Molecular Function: RNA 7-methylguanosine cap binding (GO:0000340);; Molecular Function: translation initiation factor activity (GO:0003743);; Cellular Component: nucleus (GO:0005634);; Cellular Component: cytosol (GO:0005829);; Biological Process: translational initiation (GO:0006413);; Biological Process: negative regulation of defense response to virus (GO:0050687);;	K03259|1e-117|vvi:100259631|hypothetical protein LOC100259631	[J]	Translation, ribosomal structure and biogenesis	Eukaryotic initiation factor 4E	Eukaryotic translation initiation factor isoform 4E-2 GN=OSJNBa0006L06.9 OS=Oryza sativa subsp. japonica (Rice) PE=2 SV=2	PREDICTED: eukaryotic translation initiation factor isoform 4E-2-like [Pyrus x bretschneideri]
comp47523_c2	0.00206222	up,down	--	--	Biological Process: mitotic cell cycle (GO:0000278);; Cellular Component: cell wall (GO:0005618);; Cellular Component: cytosol (GO:0005829);; Cellular Component: plasma membrane (GO:0005886);; Biological Process: cell adhesion (GO:0007155);; Biological Process: photomorphogenesis (GO:0009640);; Biological Process: response to auxin (GO:0009733);; Biological Process: embryo development ending in s…	--	[R]	General function prediction only	TATA-binding protein interacting (TIP20);; HEAT repeats;; HEAT repeat;; HEAT-like repeat;; non-SMC mitotic condensation complex subunit 1;; Armadillo/beta-catenin-like repeat;; Protein of unknown function (DUF544)	Cullin-associated NEDD8-dissociated protein 1 GN=T8K22.14 OS=Arabidopsis thaliana (Mouse-ear cress) PE=1 SV=1	hypothetical protein L484_001858 [Morus notabilis]
comp29058_c0	0.0439903	up	--	--	--	--	--	--	Alpha/beta hydrolase family;; Alpha/beta hydrolase family;; alpha/beta hydrolase fold	Methylesterase 1 GN=MES1 OS=Arabidopsis thaliana (Mouse-ear cress) PE=1 SV=1	hypothetical protein L484_018804 [Morus notabilis]
comp44624_c5	0.0439903	up	[I]	Lipid transport and metabolism	Molecular Function: nucleotide binding (GO:0000166);; Molecular Function: helicase activity (GO:0004386);;	--	[A]	RNA processing and modification	Helicase associated domain (HA2);; Helicase conserved C-terminal domain;; R3H domain;; Oligonucleotide/oligosaccharide-binding (OB)-fold;; Ankyrin repeats (3 copies);; DEAD/DEAH box helicase;; Hydroxymethylglutaryl-coenzyme A reductase	3-hydroxy-3-methylglutaryl-coenzyme A reductase 1 GN=HMGR1 OS=Hevea brasiliensis (Para rubber tree) PE=2 SV=1	PREDICTED: ATP-dependent RNA helicase DHX36 [Vitis vinifera]
comp48314_c2	0.0439903	up	--	--	Molecular Function: magnesium ion transmembrane transporter activity (GO:0015095);; Biological Process: magnesium ion transport (GO:0015693);; Cellular Component: membrane (GO:0016020);;	--	[S]	Function unknown	Magnesium transporter NIPA	Probable magnesium transporter NIPA8 GN=At3g26670 OS=Arabidopsis thaliana (Mouse-ear cress) PE=2 SV=1	hypothetical protein L484_007572 [Morus notabilis]
comp44423_c0	0.00261236	down	[E]	Amino acid transport and metabolism	Molecular Function: glutamate 5-kinase activity (GO:0004349);; Molecular Function: glutamate-5-semialdehyde dehydrogenase activity (GO:0004350);; Biological Process: proline biosynthetic process (GO:0006561);; Biological Process: response to oxidative stress (GO:0006979);; Biological Process: response to desiccation (GO:0009269);; Cellular Component: chloroplast (GO:0009507);; Biological Process:…	K12657|0.0|pop:POPTR_833794|delta-1-pyrroline-5-carboxylate synthetase (EC:2.7.2.11 1.2.1.41)	[E]	Amino acid transport and metabolism	Amino acid kinase family;; Aldehyde dehydrogenase family	Gamma-glutamyl phosphate reductase OS=Actinidia deliciosa (Kiwi) PE=2 SV=1	delta-1-pyrroline-5-carboxylate synthetase [Boehmeria nivea]
comp45661_c1	0.0457573	down	--	--	--	--	--	--	--	Transcription factor bHLH123 GN=F3H11.2 OS=Arabidopsis thaliana (Mouse-ear cress) PE=2 SV=1	hypothetical protein L484_002935 [Morus notabilis]
comp44674_c1	0.0237298	down	[R]	General function prediction only	Molecular Function: zinc ion binding (GO:0008270);; Molecular Function: 2-alkenal reductase [NAD(P)] activity (GO:0032440);; Biological Process: oxidation-reduction process (GO:0055114);;	K07119|1e-21|rcu:RCOM_1076720|alcohol dehydrogenase, putative (EC:1.3.1.74)	[R]	General function prediction only	--	2-alkenal reductase (NADP(+)-dependent) GN=DBR OS=Nicotiana tabacum (Common tobacco) PE=1 SV=1	unknown [Lotus japonicus]
comp50173_c0	0.0439903	up	[P]	Inorganic ion transport and metabolism	Molecular Function: calcium-transporting ATPase activity (GO:0005388);; Molecular Function: ATP binding (GO:0005524);; Biological Process: ATP catabolic process (GO:0006200);; Biological Process: cation transport (GO:0006812);; Cellular Component: integral component of membrane (GO:0016021);; Molecular Function: metal ion binding (GO:0046872);;	K01552|0.0|rcu:RCOM_1761870|cation-transporting atpase 13a1, putative (EC:3.6.3.8)	[P]	Inorganic ion transport and metabolism	haloacid dehalogenase-like hydrolase;; E1-E2 ATPase;; haloacid dehalogenase-like hydrolase;; Putative hydrolase of sodium-potassium ATPase alpha subunit	Probable manganese-transporting ATPase PDR2 GN=MQM1.11 OS=Arabidopsis thaliana (Mouse-ear cress) PE=1 SV=1	putative cation-transporting ATPase [Morus notabilis]
comp49618_c0	0.0439903	up	[S]	Function unknown	--	--	[S]	Function unknown	Uncharacterized ACR, YdiU/UPF0061 family	--	UPF0061 protein azo1574 [Morus notabilis]
comp46293_c0	0.0439903	up	[RTKL]	--	Molecular Function: protein serine/threonine kinase activity (GO:0004674);; Molecular Function: non-membrane spanning protein tyrosine kinase activity (GO:0004715);; Molecular Function: ATP binding (GO:0005524);; Biological Process: protein phosphorylation (GO:0006468);; Cellular Component: integral component of membrane (GO:0016021);;	--	--	--	Protein kinase domain;; Protein tyrosine kinase;; Leucine Rich repeats (2 copies);; Leucine rich repeat;; Leucine Rich Repeat;; Leucine rich repeat N-terminal domain	Probable receptor protein kinase TMK1 (Precursor) GN=TMK1 OS=Arabidopsis thaliana (Mouse-ear cress) PE=1 SV=1	putative receptor protein kinase TMK1 [Morus notabilis]
comp45128_c1	0.0439903	up	--	--	--	--	--	--	--	--	hypothetical protein L484_005729 [Morus notabilis]
comp24508_c0	0.0439903	up	--	--	Cellular Component: plasma membrane (GO:0005886);; Biological Process: post-embryonic development (GO:0009791);; Biological Process: response to stimulus (GO:0050896);; Biological Process: biological regulation (GO:0065007);;	--	--	--	GGL domain	Guanine nucleotide-binding protein subunit gamma 2 (Precursor) GN=GG2 OS=Arabidopsis thaliana (Mouse-ear cress) PE=1 SV=1	hypothetical protein PRUPE_ppa013611mg [Prunus persica]
comp44235_c2	0.0439903	up	--	--	--	--	--	--	--	Probable membrane-associated kinase regulator 5 GN=MAKR5 OS=Arabidopsis thaliana (Mouse-ear cress) PE=2 SV=1	hypothetical protein L484_014208 [Morus notabilis]
comp37388_c0	0.0439903	up	--	--	Molecular Function: peptidase activity (GO:0008233);; Biological Process: primary metabolic process (GO:0044238);; Biological Process: organic substance metabolic process (GO:0071704);;	K08245|0.0|rcu:RCOM_1004030|Aspartic proteinase oryzasin-1 precursor, putative (EC:3.4.23.40)	[O]	Posttranslational modification, protein turnover, chaperones	Eukaryotic aspartyl protease;; Saposin-like type B, region 2;; Saposin-like type B, region 1;; Xylanase inhibitor C-terminal;; Cytidine and deoxycytidylate deaminase zinc-binding region	Phytepsin 11 kDa subunit (Precursor) OS=Hordeum vulgare (Barley) PE=1 SV=1	Aspartic proteinase [Morus notabilis]
comp42567_c4	0.0439903	up	--	--	--	--	[S]	Function unknown	PPPDE putative peptidase domain	DeSI-like protein At4g17486 GN=At4g17486 OS=Arabidopsis thaliana (Mouse-ear cress) PE=2 SV=1	hypothetical protein L484_014459 [Morus notabilis]
comp46634_c0	0	down	--	--	Molecular Function: methyltransferase activity (GO:0008168);; Biological Process: methylation (GO:0032259);;	--	--	--	Putative S-adenosyl-L-methionine-dependent methyltransferase;; Methyltransferase domain;; Methyltransferase domain	Probable methyltransferase PMT11 GN=At2g39750 OS=Arabidopsis thaliana (Mouse-ear cress) PE=2 SV=1	putative methyltransferase PMT11 [Morus notabilis]
comp46939_c0	0.0439903	up	[RTKL]	--	--	--	--	--	--	Extensin (Precursor) GN=HRGP OS=Zea mays (Maize) PE=2 SV=1	RNA-binding protein 34 [Morus notabilis]
comp41948_c1	0.00853029	up	--	--	--	--	--	--	--	Sulfated surface glycoprotein 185 (Precursor) OS=Volvox carteri (Green alga) PE=1 SV=1	hypothetical protein L484_002442 [Morus notabilis]
comp45670_c0	0.0439903	up	[RTKL]	--	Molecular Function: protein serine/threonine kinase activity (GO:0004674);; Biological Process: phosphorylation (GO:0016310);;	--	[R]	General function prediction only	Protein kinase domain;; Protein tyrosine kinase	Protein kinase PINOID GN=T31E10.1 OS=Arabidopsis thaliana (Mouse-ear cress) PE=1 SV=1	Protein kinase PINOID [Morus notabilis]
comp41657_c1	0.0439903	up	--	--	--	--	--	--	--	--	hypothetical protein L484_021563 [Morus notabilis]
comp47135_c0	0	down	[J]	Translation, ribosomal structure and biogenesis	Biological Process: response to stress (GO:0006950);;	--	[O]	Posttranslational modification, protein turnover, chaperones	Cleavage inducing molecular chaperone;; DnaJ domain;; Elongation factor P, C-terminal;; Elongation factor P (EF-P) KOW-like domain;; Elongation factor P (EF-P) OB domain	Chaperone protein dnaJ 39 GN=T2K10.3 OS=Arabidopsis thaliana (Mouse-ear cress) PE=2 SV=2	DnaJ homolog subfamily C member 14 [Morus notabilis]
comp45437_c0	0.0439903	up	[TK]	--	Molecular Function: catalytic activity (GO:0003824);; Biological Process: guanosine tetraphosphate metabolic process (GO:0015969);;	--	[T]	Signal transduction mechanisms	HD domain;; Region found in RelA / SpoT proteins;; HD domain	Probable GTP diphosphokinase RSH3, chloroplastic (Precursor) GN=RSH3 OS=Arabidopsis thaliana (Mouse-ear cress) PE=2 SV=1	PREDICTED: uncharacterized protein LOC103424155 [Malus domestica]
comp46139_c0	0.0439903	up	[R]	General function prediction only	Molecular Function: nucleotide binding (GO:0000166);; Cellular Component: cytosol (GO:0005829);; Biological Process: fatty acid beta-oxidation (GO:0006635);; Molecular Function: zinc ion binding (GO:0008270);; Biological Process: systemic acquired resistance (GO:0009627);; Biological Process: response to endoplasmic reticulum stress (GO:0034976);; Molecular Function: mannitol dehydrogenase activi…	--	[Q]	Secondary metabolites biosynthesis, transport and catabolism	Alcohol dehydrogenase GroES-like domain;; Zinc-binding dehydrogenase	Probable cinnamyl alcohol dehydrogenase 1 GN=F28P22.13 OS=Arabidopsis thaliana (Mouse-ear cress) PE=2 SV=1	cinnamyl alcohol dehydrogenase [Boehmeria nivea]
comp32432_c0	0.0439903	up	--	--	Cellular Component: plasma membrane (GO:0005886);; Biological Process: toxin catabolic process (GO:0009407);;	--	[S]	Function unknown	OST3 / OST6 family	Protein TIC 214 {ECO:0000250|UniProtKB:P56785} GN=CsCp113 OS=Cucumis sativus (Cucumber) PE=3 SV=2	hypothetical protein L484_002407 [Morus notabilis]
comp38666_c0	0.0439903	up	--	--	Cellular Component: endoplasmic reticulum membrane (GO:0005789);; Molecular Function: nitrate reductase (NADH) activity (GO:0009703);; Biological Process: sterol biosynthetic process (GO:0016126);; Biological Process: pentacyclic triterpenoid biosynthetic process (GO:0019745);; Molecular Function: heme binding (GO:0020037);; Molecular Function: metal ion binding (GO:0046872);; Biological Process:…	--	[C]	Energy production and conversion	Cytochrome b5-like Heme/Steroid binding domain	Cytochrome b5 isoform B {ECO:0000303|PubMed:19054355} GN=F24L7.14 OS=Arabidopsis thaliana (Mouse-ear cress) PE=1 SV=1	PREDICTED: cytochrome b5 isoform B-like [Fragaria vesca subsp. vesca]
comp47860_c3	0.0439903	up	[RTKL]	--	--	K08825|0.0|vvi:100240775|similar to protein kinase family protein	[R]	General function prediction only	Protein kinase domain;; Protein tyrosine kinase	Serine/threonine-protein kinase AFC3 GN=F4D11.140 OS=Arabidopsis thaliana (Mouse-ear cress) PE=2 SV=2	putative serine/threonine-protein kinase yakA [Morus notabilis]
comp197453_c0	0.0439903	up	--	--	Cellular Component: membrane (GO:0016020);; Molecular Function: kinase activity (GO:0016301);; Biological Process: phosphorylation (GO:0016310);;	--	--	--	Protein kinase domain;; Protein tyrosine kinase	Probable inactive receptor kinase At2g26730 (Precursor) GN=At2g26730 OS=Arabidopsis thaliana (Mouse-ear cress) PE=1 SV=1	putative inactive receptor kinase [Morus notabilis]
comp36560_c1	0.0439903	up	[O]	Posttranslational modification, protein turnover, chaperones	Molecular Function: RNA binding (GO:0003723);; Cellular Component: intracellular (GO:0005622);; Biological Process: posttranscriptional gene silencing by RNA (GO:0035194);; Biological Process: production of small RNA involved in gene silencing by RNA (GO:0070918);;	--	--	--	Double-stranded RNA binding motif;; double strand RNA binding domain from DEAD END PROTEIN 1;; Chaperonin 10 Kd subunit	Double-stranded RNA-binding protein 2 GN=DRB2 OS=Arabidopsis thaliana (Mouse-ear cress) PE=1 SV=1	Double-stranded RNA-binding protein 2 [Morus notabilis]
comp37091_c0	0.0439903	up	--	--	--	--	--	--	--	--	hypothetical protein L484_025643 [Morus notabilis]
comp38653_c0	0.0439903	up	[O]	Posttranslational modification, protein turnover, chaperones	Molecular Function: serine-type endopeptidase activity (GO:0004252);; Biological Process: proteolysis (GO:0006508);; Molecular Function: identical protein binding (GO:0042802);; Biological Process: negative regulation of catalytic activity (GO:0043086);;	--	--	--	Subtilase family;; Peptidase inhibitor I9;; PA domain	Subtilisin-like protease SBT3.5 {ECO:0000303|PubMed:16193095} (Precursor) OS=Arabidopsis thaliana (Mouse-ear cress) PE=1 SV=1	Subtilisin-like protease SDD1 [Morus notabilis]
comp35727_c0	0.0439903	up	--	--	--	--	--	--	--	--	hypothetical protein L484_003791 [Morus notabilis]
comp24705_c0	0.0439903	up	--	--	--	--	--	--	Probable lipid transfer	Protein YLS3 (Precursor) GN=YLS3 OS=Arabidopsis thaliana (Mouse-ear cress) PE=2 SV=1	hypothetical protein L484_018996 [Morus notabilis]
comp27879_c0	0.0222208	down	--	--	--	--	--	--	Domain of unknown function (DUF1985)	--	hypothetical protein L484_010758 [Morus notabilis]
comp44069_c1	0.0439903	up	--	--	Molecular Function: GTPase activity (GO:0003924);; Molecular Function: GTP binding (GO:0005525);; Cellular Component: endoplasmic reticulum membrane (GO:0005789);; Biological Process: GTP catabolic process (GO:0006184);; Cellular Component: integral component of membrane (GO:0016021);;	--	[R]	General function prediction only	Root hair defective 3 GTP-binding protein (RHD3)	Protein ROOT HAIR DEFECTIVE 3 {ECO:0000255|HAMAP-Rule:MF_03109} GN=MCP4.11 OS=Arabidopsis thaliana (Mouse-ear cress) PE=1 SV=1	PREDICTED: protein ROOT HAIR DEFECTIVE 3-like [Prunus mume]
comp38608_c0	0.0439903	up	--	--	--	--	[S]	Function unknown	--	--	hypothetical protein L484_002639 [Morus notabilis]
comp42113_c0	0.0474854	up	--	--	--	--	--	--	Leucine rich repeat N-terminal domain;; Leucine Rich Repeat;; Leucine Rich repeat	Polygalacturonase inhibitor (Precursor) GN=PGIP OS=Pyrus communis (Pear) PE=1 SV=1	PGIP1 [Morus alba var. atropurpurea]
comp50109_c0	0.0439903	up	--	--	--	--	--	--	Protein of unknown function (DUF581)	--	hypothetical protein L484_005429 [Morus notabilis]
comp40674_c0	0.0439903	up	--	--	Biological Process: carotenoid biosynthetic process (GO:0016117);; Molecular Function: oxidoreductase activity, acting on paired donors, with incorporation or reduction of molecular oxygen (GO:0016705);;	K06444|0.0|vvi:100259482|hypothetical protein LOC100259482	--	--	Lycopene cyclase protein;; FAD dependent oxidoreductase;; Pyridine nucleotide-disulphide oxidoreductase	Lycopene epsilon cyclase, chloroplastic (Precursor) GN=LUT2 OS=Arabidopsis thaliana (Mouse-ear cress) PE=1 SV=2	Lycopene epsilon cyclase [Morus notabilis]
comp44731_c0	0.0439903	up	--	--	--	--	[R]	General function prediction only	PPR repeat family;; PPR repeat;; PPR repeat;; Pentatricopeptide repeat domain;; Tetratricopeptide repeat	Putative pentatricopeptide repeat-containing protein At1g64310 GN=PCMP-E65 OS=Arabidopsis thaliana (Mouse-ear cress) PE=3 SV=1	hypothetical protein L484_003019 [Morus notabilis]
comp42324_c0	0.0439903	up	--	--	--	--	--	--	Chlorophyll A-B binding protein	Stress enhanced protein 2, chloroplastic (Precursor) GN=SEP2 OS=Arabidopsis thaliana (Mouse-ear cress) PE=2 SV=1	hypothetical protein JCGZ_09398 [Jatropha curcas]
comp32566_c1	0.0439903	up	[K]	Transcription	Molecular Function: ion binding (GO:0043167);; Biological Process: single-organism transport (GO:0044765);; Biological Process: intracellular transport (GO:0046907);;	--	[R]	General function prediction only	FYVE zinc finger;; Casein kinase substrate phosphoprotein PP28	Extensin (Precursor) GN=HRGPNT3 OS=Nicotiana tabacum (Common tobacco) PE=2 SV=1	PREDICTED: uncharacterized protein LOC103450359 isoform X1 [Malus domestica]
comp42567_c1	0.0439903	up	--	--	--	--	[S]	Function unknown	PPPDE putative peptidase domain	DeSI-like protein At4g17486 GN=At4g17486 OS=Arabidopsis thaliana (Mouse-ear cress) PE=2 SV=1	hypothetical protein L484_014459 [Morus notabilis]
comp29405_c0	0.0439903	up	--	--	Cellular Component: nucleus (GO:0005634);;	--	[DR]	--	MATH domain;; Autophagy protein Atg8 ubiquitin like;; Ubiquitin-like autophagy protein Apg12	Autophagy-related protein 8i GN=MQD17.3 OS=Arabidopsis thaliana (Mouse-ear cress) PE=2 SV=1	hypothetical protein CICLE_v10005484mg [Citrus clementina]
comp24334_c0	0.0439903	up	[TZDR]	--	Molecular Function: calcium ion binding (GO:0005509);; Cellular Component: nucleus (GO:0005634);; Cellular Component: cytoplasm (GO:0005737);; Cellular Component: plasma membrane (GO:0005886);; Biological Process: response to cold (GO:0009409);; Molecular Function: kinase activity (GO:0016301);; Biological Process: phosphorylation (GO:0016310);; Molecular Function: 2-alkenal reductase [NAD(P)] ac…	K13448|3e-93|vvi:100232874|serine/threonine kinase-like	[T]	Signal transduction mechanisms	EF-hand domain pair;; EF hand;; EF-hand domain;; EF-hand domain pair;; EF hand	Probable calcium-binding protein CML13 GN=CML13 OS=Arabidopsis thaliana (Mouse-ear cress) PE=2 SV=1	putative calcium-binding protein CML13 [Morus notabilis]
comp41371_c0	0.0439903	up	[I]	Lipid transport and metabolism	Biological Process: maltose metabolic process (GO:0000023);; Biological Process: sulfur amino acid metabolic process (GO:0000096);; Biological Process: pentose-phosphate shunt (GO:0006098);; Biological Process: glycine catabolic process (GO:0006546);; Biological Process: unsaturated fatty acid biosynthetic process (GO:0006636);; Biological Process: phosphatidylglycerol biosynthetic process (GO:00…	K00099|0.0|vvi:100248516|hypothetical protein LOC100248516	--	--	1-deoxy-D-xylulose 5-phosphate reductoisomerase;; DXP reductoisomerase C-terminal domain;; 1-deoxy-D-xylulose 5-phosphate reductoisomerase C-terminal	1-deoxy-D-xylulose 5-phosphate reductoisomerase, chloroplastic (Precursor) GN=MQB2.11 OS=Arabidopsis thaliana (Mouse-ear cress) PE=2 SV=2	1-deoxy-D-xylulose 5-phosphate reductoisomerase [Morus notabilis]
comp47496_c1	0.0439903	up	--	--	--	--	--	--	WRKY DNA -binding domain	Probable WRKY transcription factor 4 GN=WRKY4 OS=Arabidopsis thaliana (Mouse-ear cress) PE=1 SV=2	putative WRKY transcription factor 4 [Morus notabilis]
comp41430_c0	0.00853029	up	[R]	General function prediction only	--	--	[QR]	--	2OG-Fe(II) oxygenase superfamily;; non-haem dioxygenase in morphine synthesis N-terminal	Probable 2-oxoglutarate-dependent dioxygenase AOP1 (Fragment) GN=AOP1 OS=Arabidopsis thaliana (Mouse-ear cress) PE=2 SV=1	PREDICTED: probable inactive 2-oxoglutarate-dependent dioxygenase AOP2 [Pyrus x bretschneideri]
comp223640_c0	0.0439903	up	--	--	--	--	--	--	--	--	hypothetical protein L484_005595 [Morus notabilis]
comp48389_c1	0.0439903	up	[KL]	--	Molecular Function: DNA binding (GO:0003677);; Molecular Function: helicase activity (GO:0004386);; Molecular Function: iron ion binding (GO:0005506);; Molecular Function: ATP binding (GO:0005524);; Cellular Component: nucleus (GO:0005634);; Molecular Function: zinc ion binding (GO:0008270);; Molecular Function: transferase activity (GO:0016740);;	K11643|0.0|rcu:RCOM_0921900|chromodomain helicase DNA binding protein, putative (EC:2.7.11.1)	[R]	General function prediction only	SNF2 family N-terminal domain;; Domain of Unknown Function (DUF1086);; Chromo (CHRromatin Organisation MOdifier) domain;; Domain of Unknown Function (DUF1087);; Helicase conserved C-terminal domain;; Class II histone deacetylase complex subunits 2 and 3;; Type III restriction enzyme, res subunit;; PHD-finger;; Domain of unknown function (DUF588)	CHD3-type chromatin-remodeling factor PICKLE GN=At2g25170 OS=Arabidopsis thaliana (Mouse-ear cress) PE=1 SV=1	PREDICTED: CHD3-type chromatin-remodeling factor PICKLE [Vitis vinifera]
comp28680_c0	0.002304	up	--	--	--	--	--	--	Myb-like DNA-binding domain	Putative Myb family transcription factor At1g14600 GN=At1g14600 OS=Arabidopsis thaliana (Mouse-ear cress) PE=2 SV=2	Putative Myb family transcription factor [Morus notabilis]
comp43945_c0	0.0457573	down	--	--	--	--	--	--	SBP domain	Squamosa promoter-binding-like protein 7 OS=Oryza sativa subsp. japonica (Rice) PE=2 SV=2	Squamosa promoter-binding-like protein 7 [Morus notabilis]
comp14825_c0	0.00853029	up	--	--	Molecular Function: calcium ion binding (GO:0005509);; Cellular Component: endoplasmic reticulum (GO:0005783);; Biological Process: protein folding (GO:0006457);; Molecular Function: unfolded protein binding (GO:0051082);;	--	[O]	Posttranslational modification, protein turnover, chaperones	Calreticulin family	Calreticulin-3 (Precursor) GN=CRT3 OS=Arabidopsis thaliana (Mouse-ear cress) PE=1 SV=2	hypothetical protein L484_005581 [Morus notabilis]
comp40937_c0	0.0474854	up	--	--	--	--	--	--	Leucine rich repeat N-terminal domain	Polygalacturonase inhibitor (Precursor) GN=PGIP OS=Pyrus communis (Pear) PE=1 SV=1	Polygalacturonase inhibitor [Morus notabilis]
comp16629_c0	0.0439903	up	[C]	Energy production and conversion	Molecular Function: 3-methyl-2-oxobutanoate dehydrogenase (2-methylpropanoyl-transferring) activity (GO:0003863);; Cellular Component: mitochondrion (GO:0005739);; Biological Process: metabolic process (GO:0008152);;	K00167|0.0|ath:AT1G55510|BCDH BETA1 (BRANCHED-CHAIN ALPHA-KETO ACID DECARBOXYLASE E1 BETA SUBUNIT)	[C]	Energy production and conversion	Transketolase, pyrimidine binding domain;; Transketolase, C-terminal domain	2-oxoisovalerate dehydrogenase subunit beta 1, mitochondrial (Precursor) OS=Arabidopsis thaliana (Mouse-ear cress) PE=2 SV=1	Branched-chain alpha-keto acid decarboxylase E1 beta subunit, BETA1 isoform 1 [Theobroma cacao]
comp45654_c0	0.0439903	up	[S]	Function unknown	--	--	--	--	Late embryogenesis abundant protein	Protein YLS9 GN=F11F19.11 OS=Arabidopsis thaliana (Mouse-ear cress) PE=2 SV=1	hypothetical protein L484_019625 [Morus notabilis]
comp47572_c11	0.0439903	up	[R]	General function prediction only	Biological Process: metabolic process (GO:0008152);; Molecular Function: hippurate hydrolase activity (GO:0047980);;	K14664|0.0|vvi:100262106|hypothetical protein LOC100262106	--	--	Peptidase family M20/M25/M40;; Peptidase dimerisation domain	IAA-amino acid hydrolase ILR1-like 1 (Precursor) OS=Oryza sativa subsp. japonica (Rice) PE=2 SV=1	IAA-amino acid hydrolase ILR1-like 2 [Morus notabilis]
comp48044_c0	0.0439903	up	--	--	Molecular Function: metal ion binding (GO:0046872);;	--	[O]	Posttranslational modification, protein turnover, chaperones	Ring finger domain	RING-H2 finger protein ATL66 GN=ATL66 OS=Arabidopsis thaliana (Mouse-ear cress) PE=2 SV=1	RING-H2 finger protein ATL66 [Morus notabilis]
comp32565_c0	0.0439903	up	[U]	Intracellular trafficking, secretion, and vesicular transport	Biological Process: protein targeting (GO:0006605);; Molecular Function: P-P-bond-hydrolysis-driven protein transmembrane transporter activity (GO:0015450);; Cellular Component: membrane (GO:0016020);;	K07342|4e-40|pop:POPTR_1069216|hypothetical protein	[U]	Intracellular trafficking, secretion, and vesicular transport	SecE/Sec61-gamma subunits of protein translocation complex	Protein transport protein Sec61 subunit gamma OS=Oryza sativa subsp. japonica (Rice) PE=3 SV=1	hypothetical protein POPTR_0001s33700g [Populus trichocarpa]
comp39413_c0	0.0439903	up	--	--	--	--	[DR]	--	Leucine Rich repeats (2 copies);; Leucine-rich repeat;; Leucine rich repeat	Acidic leucine-rich nuclear phosphoprotein 32-related protein GN=At3g50690 OS=Arabidopsis thaliana (Mouse-ear cress) PE=2 SV=1	Acidic leucine-rich nuclear phosphoprotein 32-related protein [Morus notabilis]
comp29557_c0	0.0439903	up	--	--	--	--	[K]	Transcription	Double-stranded RNA binding motif;; NLI interacting factor-like phosphatase	RNA polymerase II C-terminal domain phosphatase-like 1 GN=F17L22.130 OS=Arabidopsis thaliana (Mouse-ear cress) PE=1 SV=1	PREDICTED: RNA polymerase II C-terminal domain phosphatase-like 1 [Prunus mume]
comp41530_c0	0.0439903	up	[M]	Cell wall/membrane/envelope biogenesis	--	--	--	--	--	Probable VAMP-like protein At1g33475 GN=At1g33475 OS=Arabidopsis thaliana (Mouse-ear cress) PE=2 SV=1	hypothetical protein L484_011875 [Morus notabilis]
comp47632_c3	0.000182857	up	--	--	--	--	--	--	GRAS domain family;; Integral membrane protein DUF106	Scarecrow-like protein 6 GN=SCL6 OS=Arabidopsis thaliana (Mouse-ear cress) PE=1 SV=1	hypothetical protein L484_020885 [Morus notabilis]
comp20604_c0	0	down	--	--	--	--	[R]	General function prediction only	PPR repeat family;; PPR repeat;; Pentatricopeptide repeat domain;; PPR repeat;; Tetratricopeptide repeat;; Tetratricopeptide repeat;; Tetratricopeptide repeat;; Bacterial transcriptional activator domain	Putative pentatricopeptide repeat-containing protein At5g06400, mitochondrial (Precursor) GN=At5g06400 OS=Arabidopsis thaliana (Mouse-ear cress) PE=3 SV=1	hypothetical protein L484_016893 [Morus notabilis]
comp37728_c0	0	down	--	--	--	--	[J]	Translation, ribosomal structure and biogenesis	Piwi domain;; PAZ domain;; Domain of unknown function (DUF1785)	Protein argonaute 2 GN=AGO2 OS=Arabidopsis thaliana (Mouse-ear cress) PE=1 SV=1	Protein argonaute 2 [Morus notabilis]
comp39246_c0	0.0439903	up	--	--	--	--	--	--	--	--	hypothetical protein L484_003796 [Morus notabilis]
comp25947_c0	0.0439903	up	--	--	--	--	--	--	Protein of unknown function (DUF581)	--	hypothetical protein L484_008024 [Morus notabilis]
comp46836_c0	0.0439903	up	[O]	Posttranslational modification, protein turnover, chaperones	Molecular Function: metalloendopeptidase activity (GO:0004222);; Cellular Component: vacuole (GO:0005773);; Cellular Component: endoplasmic reticulum (GO:0005783);; Biological Process: proteolysis (GO:0006508);; Biological Process: ER to Golgi vesicle-mediated transport (GO:0006888);; Cellular Component: membrane (GO:0016020);; Biological Process: CAAX-box protein processing (GO:0071586);;	K06013|0.0|rcu:RCOM_1616330|caax prenyl protease ste24, putative (EC:3.4.24.84)	[R]	General function prediction only	Peptidase family M48	CAAX prenyl protease 1 homolog OS=Arabidopsis thaliana (Mouse-ear cress) PE=1 SV=1	CAAX prenyl protease 1 -like protein [Gossypium arboreum]
comp46152_c0	0.00853029	up	[I]	Lipid transport and metabolism	Molecular Function: monooxygenase activity (GO:0004497);; Molecular Function: phosphatidylserine decarboxylase activity (GO:0004609);; Molecular Function: iron ion binding (GO:0005506);; Molecular Function: calcium ion binding (GO:0005509);; Biological Process: phospholipid biosynthetic process (GO:0008654);; Molecular Function: electron carrier activity (GO:0009055);; Molecular Function: oxidore…	K01613|0.0|vvi:100246885|similar to phosphatidylserine decarboxylase	[I]	Lipid transport and metabolism	Phosphatidylserine decarboxylase;; EF-hand domain pair;; EF hand;; EF hand;; EF-hand domain pair;; EF-hand domain;; C2 domain	Phosphatidylserine decarboxylase 2 alpha chain GN=PSD2 OS=Arabidopsis thaliana (Mouse-ear cress) PE=2 SV=1	PREDICTED: phosphatidylserine decarboxylase proenzyme 3-like [Prunus mume]
comp37516_c0	0.0439903	up	[M]	Cell wall/membrane/envelope biogenesis	--	--	--	--	--	Chromatin assembly factor 1 subunit FSM OS=Oryza sativa subsp. japonica (Rice) PE=2 SV=1	hypothetical protein L484_021634 [Morus notabilis]
comp41360_c0	0.0457573	down	--	--	--	--	--	--	SBP domain	Squamosa promoter-binding-like protein 13B GN=MFB16.6 OS=Arabidopsis thaliana (Mouse-ear cress) PE=3 SV=1	Squamosa promoter-binding-like protein 13 [Morus notabilis]
comp46661_c0	0.0439903	up	--	--	Cellular Component: endoplasmic reticulum membrane (GO:0005789);; Biological Process: GPI anchor biosynthetic process (GO:0006506);; Cellular Component: integral component of membrane (GO:0016021);;	K05293|0.0|vvi:100261568|hypothetical protein LOC100261568	[R]	General function prediction only	GPI transamidase subunit PIG-U;; GPI transamidase subunit PIG-U;; GPI transamidase subunit PIG-U	--	hypothetical protein PRUPE_ppa005072mg [Prunus persica]
comp43143_c0	0.0439903	up	--	--	--	--	--	--	Domain of unknown function (DUF4602)	--	hypothetical protein L484_013553 [Morus notabilis]
comp40631_c0	0.0439903	up	--	--	--	--	--	--	--	Leucine-rich repeat extensin-like protein 3 (Precursor) GN=LRX3 OS=Arabidopsis thaliana (Mouse-ear cress) PE=1 SV=1	hypothetical protein L484_003000 [Morus notabilis]
comp43781_c0	0.0439903	up	--	--	Molecular Function: ubiquitin-protein ligase activity (GO:0004842);; Molecular Function: zinc ion binding (GO:0008270);; Biological Process: protein ubiquitination (GO:0016567);;	--	[A]	RNA processing and modification	Protein of unknown function (DUF3675);; RING-variant domain	Probable E3 ubiquitin ligase SUD1 GN=F28A23.140 OS=Arabidopsis thaliana (Mouse-ear cress) PE=1 SV=1	RING/FYVE/PHD zinc finger superfamily protein [Theobroma cacao]
comp43028_c0	0	down	--	--	--	--	--	--	--	--	hypothetical protein PRUPE_ppa023331mg, partial [Prunus persica]
comp46208_c0	0.0439903	up	--	--	Molecular Function: protein serine/threonine kinase activity (GO:0004674);; Molecular Function: ATP binding (GO:0005524);; Biological Process: protein phosphorylation (GO:0006468);; Cellular Component: integral component of membrane (GO:0016021);;	--	--	--	Protein kinase domain;; Protein tyrosine kinase;; Leucine rich repeat N-terminal domain;; Leucine Rich repeats (2 copies);; Leucine rich repeat;; Leucine Rich Repeat	Probable LRR receptor-like serine/threonine-protein kinase At4g30520 (Precursor) GN=At4g30520 OS=Arabidopsis thaliana (Mouse-ear cress) PE=2 SV=1	putative LRR receptor-like serine/threonine-protein kinase [Morus notabilis]
comp45791_c1	0.0474854	up	[C]	Energy production and conversion	Molecular Function: UDP-N-acetylmuramate dehydrogenase activity (GO:0008762);; Molecular Function: reticuline oxidase activity (GO:0050468);; Molecular Function: flavin adenine dinucleotide binding (GO:0050660);; Biological Process: oxidation-reduction process (GO:0055114);;	--	--	--	Berberine and berberine like;; FAD binding domain	Reticuline oxidase-like protein (Precursor) GN=At4g20830 OS=Arabidopsis thaliana (Mouse-ear cress) PE=1 SV=2	Reticuline oxidase-like protein [Morus notabilis]
comp44992_c0	0.0474854	up	--	--	--	--	--	--	Leucine Rich Repeat;; Leucine rich repeat N-terminal domain;; Leucine rich repeat;; Leucine Rich repeats (2 copies);; Leucine Rich repeat	Polygalacturonase inhibitor (Precursor) GN=PGIP OS=Pyrus communis (Pear) PE=1 SV=1	polygalacturonase inhibiting protein [Prunus persica]
comp48163_c0	0.0439903	up	--	--	--	--	--	--	Zein-binding	--	hypothetical protein L484_003047 [Morus notabilis]
comp41575_c0	0.02182	up	--	--	--	--	--	--	Plastocyanin-like domain	Uclacyanin-3 (Precursor) GN=UCC3 OS=Arabidopsis thaliana (Mouse-ear cress) PE=2 SV=1	Blue copper protein [Morus notabilis]
comp43056_c0	0.0439903	up	--	--	Cellular Component: vacuolar membrane (GO:0005774);; Molecular Function: kinase activator activity (GO:0019209);; Biological Process: positive regulation of phosphorylation (GO:0042327);;	--	[S]	Function unknown	Vacuolar protein 14 C-terminal Fig4p binding;; Vacuolar 14 Fab1-binding region;; HEAT repeat;; HEAT repeats;; non-SMC mitotic condensation complex subunit 1;; HEAT-like repeat;; CLASP N terminal;; Proteasome stabiliser	Protein VAC14 homolog GN=VAC14 OS=Arabidopsis thaliana (Mouse-ear cress) PE=1 SV=2	hypothetical protein L484_003360 [Morus notabilis]
comp47546_c0	0.0439903	up	--	--	--	--	[S]	Function unknown	Armadillo/beta-catenin-like repeat;; HEAT repeats;; Kinesin-associated protein (KAP);; Cysteine-rich TM module stress tolerance	U-box domain-containing protein 43 GN=PUB43 OS=Arabidopsis thaliana (Mouse-ear cress) PE=2 SV=1	U-box domain-containing protein 43 [Morus notabilis]
comp47448_c0	0.0394118	up	--	--	--	--	[R]	General function prediction only	PPR repeat family;; PPR repeat;; PPR repeat;; Pentatricopeptide repeat domain;; DYW family of nucleic acid deaminases;; Tetratricopeptide repeat;; Tetratricopeptide repeat;; Tetratricopeptide repeat;; Tetratricopeptide repeat;; Tetratricopeptide repeat	Pentatricopeptide repeat-containing protein At2g22070 GN=PCMP-H41 OS=Arabidopsis thaliana (Mouse-ear cress) PE=3 SV=1	hypothetical protein L484_020104 [Morus notabilis]
comp35466_c0	0.0439903	up	--	--	Biological Process: mitotic cell cycle (GO:0000278);; Molecular Function: protein kinase activity (GO:0004672);; Molecular Function: ATP binding (GO:0005524);; Cellular Component: cytosol (GO:0005829);; Cellular Component: plasma membrane (GO:0005886);; Biological Process: protein phosphorylation (GO:0006468);; Biological Process: endocytosis (GO:0006897);; Biological Process: cell adhesion (GO:0…	K12489|0.0|vvi:100259206|hypothetical protein LOC100259206	[T]	Signal transduction mechanisms	Putative GTPase activating protein for Arf;; Ankyrin repeats (3 copies);; Ankyrin repeat;; PH domain;; BAR domain;; Ankyrin repeats (many copies);; Ankyrin repeat;; Ankyrin repeats (many copies);; Pleckstrin homology domain	ADP-ribosylation factor GTPase-activating protein AGD3 GN=T31B5.120 OS=Arabidopsis thaliana (Mouse-ear cress) PE=1 SV=1	PREDICTED: ADP-ribosylation factor GTPase-activating protein AGD3 [Vitis vinifera]
comp42483_c0	0.00853029	up	[H]	Coenzyme transport and metabolism	Biological Process: cellular process (GO:0009987);;	--	[PD]	--	--	Nucleosome assembly protein 1;4 GN=NAP1;4 OS=Nicotiana tabacum (Common tobacco) PE=1 SV=1	hypothetical protein L484_002928 [Morus notabilis]
comp46958_c3	0.0439903	up	--	--	Biological Process: cell communication (GO:0007154);; Molecular Function: phosphatidylinositol binding (GO:0035091);;	--	--	--	PX domain	MAR-binding filament-like protein 1 GN=MFP1 OS=Arabidopsis thaliana (Mouse-ear cress) PE=2 SV=2	hypothetical protein L484_004509 [Morus notabilis]
comp589263_c0	0	down	[C]	Energy production and conversion	Molecular Function: oxidoreductase activity (GO:0016491);; Biological Process: oxidation-reduction process (GO:0055114);;	--	[C]	Energy production and conversion	Aldo/keto reductase family	Probable aldo-keto reductase 2 OS=Oryza sativa subsp. japonica (Rice) PE=2 SV=2	hypothetical protein PaG_03627 [Pseudozyma aphidis DSM 70725]
comp48792_c1	0.0439903	up	--	--	Molecular Function: alpha-N-acetylglucosaminidase activity (GO:0004561);; Cellular Component: vacuole (GO:0005773);;	K01205|0.0|pop:POPTR_1087870|hypothetical protein	[U]	Intracellular trafficking, secretion, and vesicular transport	Protein of unknown function, DUF288;; Alpha-N-acetylglucosaminidase (NAGLU) tim-barrel domain;; Alpha-N-acetylglucosaminidase (NAGLU) C-terminal domain;; Alpha-N-acetylglucosaminidase (NAGLU) N-terminal domain	--	hypothetical protein L484_004673 [Morus notabilis]
comp48029_c0	0.02182	up	--	--	Molecular Function: DNA binding (GO:0003677);; Molecular Function: chromatin binding (GO:0003682);;	--	[O]	Posttranslational modification, protein turnover, chaperones	--	Transcription factor RADIALIS GN=RAD OS=Antirrhinum majus (Garden snapdragon) PE=1 SV=1	DnaJ subfamily C member 2 [Gossypium arboreum]
comp43255_c0	0.00853029	up	--	--	Molecular Function: DNA binding (GO:0003677);;	--	--	--	Domain of unknown function (DUF296)	Putative DNA-binding protein ESCAROLA GN=ESC OS=Arabidopsis thaliana (Mouse-ear cress) PE=2 SV=1	hypothetical protein L484_023197 [Morus notabilis]
comp25392_c0	0.00853029	up	[S]	Function unknown	Biological Process: transition metal ion transport (GO:0000041);; Biological Process: response to molecule of bacterial origin (GO:0002237);; Molecular Function: protein serine/threonine kinase activity (GO:0004674);; Molecular Function: transmembrane receptor protein tyrosine kinase activity (GO:0004714);; Molecular Function: ATP binding (GO:0005524);; Biological Process: protein phosphorylation…	--	--	--	Leucine Rich repeats (2 copies);; Protein kinase domain;; Protein tyrosine kinase;; Leucine rich repeat;; Leucine Rich Repeat;; Leucine rich repeat;; Leucine Rich repeat	Receptor-like protein kinase 2 (Precursor) GN=RCH2 OS=Arabidopsis thaliana (Mouse-ear cress) PE=1 SV=1	Leucine-rich repeat receptor-like protein kinase family protein isoform 1 [Theobroma cacao]
comp37690_c0	0.0439903	up	--	--	Cellular Component: vacuolar membrane (GO:0005774);; Cellular Component: plasma membrane (GO:0005886);;	--	--	--	Cold acclimation protein WCOR413	Cold-regulated 413 plasma membrane protein 2 GN=COR413PM2 OS=Arabidopsis thaliana (Mouse-ear cress) PE=2 SV=1	Cold-regulated 413-plasma membrane 2 isoform 1 [Theobroma cacao]
comp44021_c0	0.0439903	up	--	--	--	--	[O]	Posttranslational modification, protein turnover, chaperones	Ubiquitin family;; Ubiquitin-2 like Rad60 SUMO-like;; Ubiquitin-like domain	Ubiquitin domain-containing protein DSK2b GN=DSK2B OS=Arabidopsis thaliana (Mouse-ear cress) PE=1 SV=1	PREDICTED: large proline-rich protein BAG6 isoform X1 [Prunus mume]
comp43309_c1	0.0439903	up	[R]	General function prediction only	Molecular Function: metalloendopeptidase activity (GO:0004222);; Cellular Component: mitochondrion (GO:0005739);; Biological Process: proteolysis (GO:0006508);; Molecular Function: zinc ion binding (GO:0008270);; Cellular Component: chloroplast stroma (GO:0009570);; Biological Process: embryo development ending in seed dormancy (GO:0009793);;	--	[O]	Posttranslational modification, protein turnover, chaperones	Peptidase M16 inactive domain;; Insulinase (Peptidase family M16)	Probable mitochondrial-processing peptidase subunit beta (Precursor) GN=At3g02090 OS=Arabidopsis thaliana (Mouse-ear cress) PE=2 SV=2	putative zinc protease pqqL [Morus notabilis]
comp45234_c0	0.0439903	up	--	--	Molecular Function: protein serine/threonine kinase activity (GO:0004674);; Molecular Function: ATP binding (GO:0005524);; Biological Process: protein phosphorylation (GO:0006468);; Cellular Component: integral component of membrane (GO:0016021);; Molecular Function: 2-alkenal reductase [NAD(P)] activity (GO:0032440);; Biological Process: oxidation-reduction process (GO:0055114);;	--	--	--	Protein tyrosine kinase;; Protein kinase domain	Probable LRR receptor-like serine/threonine-protein kinase At1g34110 (Precursor) GN=At1g34110 OS=Arabidopsis thaliana (Mouse-ear cress) PE=2 SV=2	hypothetical protein CISIN_1g037946mg, partial [Citrus sinensis]
comp58715_c0	0.0439903	up	[O]	Posttranslational modification, protein turnover, chaperones	Molecular Function: lyase activity (GO:0016829);;	--	[O]	Posttranslational modification, protein turnover, chaperones	Glutathione S-transferase, N-terminal domain;; Glutathione S-transferase, N-terminal domain;; Glutathione S-transferase, N-terminal domain;; Glutathione S-transferase, C-terminal domain	Probable glutathione S-transferase GN=HSP26-A OS=Glycine max (Soybean) PE=2 SV=1	hypothetical protein PRUPE_ppa011268mg [Prunus persica]
comp46476_c2	0.0439903	up	--	--	Biological Process: GPI anchor metabolic process (GO:0006505);; Biological Process: intracellular protein transport (GO:0006886);; Molecular Function: hydrolase activity, acting on ester bonds (GO:0016788);; Cellular Component: intrinsic component of endoplasmic reticulum membrane (GO:0031227);;	--	--	--	--	--	hypothetical protein CICLE_v10007928mg [Citrus clementina]
comp45951_c0	0.0439903	up	[C]	Energy production and conversion	Molecular Function: succinate-CoA ligase (ADP-forming) activity (GO:0004775);; Molecular Function: ATP binding (GO:0005524);;	K01648|0.0|rcu:RCOM_1436330|ATP-citrate synthase, putative (EC:6.2.1.5)	[C]	Energy production and conversion	ATP-grasp domain	ATP-citrate synthase alpha chain protein 2 GN=ACLA-2 OS=Oryza sativa subsp. japonica (Rice) PE=2 SV=2	PREDICTED: ATP-citrate synthase alpha chain protein 2 [Nicotiana tomentosiformis]
comp350074_c0	0	up	[L]	Replication, recombination and repair	Biological Process: macromolecule metabolic process (GO:0043170);; Biological Process: primary metabolic process (GO:0044238);;	--	[R]	General function prediction only	--	--	hypothetical protein AALP_AA1G155400 [Arabis alpina]
comp37160_c0	0.0439903	up	[G]	Carbohydrate transport and metabolism	Molecular Function: trehalose-phosphatase activity (GO:0004805);; Biological Process: trehalose biosynthetic process (GO:0005992);;	--	[G]	Carbohydrate transport and metabolism	Trehalose-phosphatase	Probable trehalose-phosphate phosphatase J GN=TPPJ OS=Arabidopsis thaliana (Mouse-ear cress) PE=1 SV=1	PREDICTED: probable trehalose-phosphate phosphatase J-like [Fragaria vesca subsp. vesca]
comp42067_c1	0.00853029	up	--	--	--	--	--	--	--	--	PREDICTED: uncharacterized protein LOC101301053 [Fragaria vesca subsp. vesca]
comp47332_c0	0.0439903	up	--	--	--	--	[E]	Amino acid transport and metabolism	Transmembrane amino acid transporter protein	Auxin transporter-like protein 2 GN=LAX2 OS=Medicago truncatula (Barrel medic) PE=2 SV=1	hypothetical protein L484_024142 [Morus notabilis]
comp42478_c0	0.0242824	up	[S]	Function unknown	--	--	--	--	F-box domain	F-box/LRR-repeat protein At5g63520 GN=At5g63520 OS=Arabidopsis thaliana (Mouse-ear cress) PE=2 SV=1	F-box/LRR-repeat protein [Morus notabilis]
comp45314_c0	0.00853029	up	[O]	Posttranslational modification, protein turnover, chaperones	Molecular Function: metalloendopeptidase activity (GO:0004222);; Molecular Function: ATP binding (GO:0005524);; Biological Process: proteolysis (GO:0006508);; Molecular Function: zinc ion binding (GO:0008270);; Cellular Component: integral component of membrane (GO:0016021);; Molecular Function: nucleoside-triphosphatase activity (GO:0017111);; Biological Process: protein catabolic process (GO:00…	K03798|0.0|vvi:100265577|hypothetical protein LOC100265577	[O]	Posttranslational modification, protein turnover, chaperones	ATPase family associated with various cellular activities (AAA);; Peptidase family M41;; FtsH Extracellular;; AAA domain;; AAA domain (Cdc48 subfamily)	ATP-dependent zinc metalloprotease FTSH 9, chloroplastic (Precursor) GN=FTSH9 OS=Arabidopsis thaliana (Mouse-ear cress) PE=2 SV=1	ATP-dependent zinc metalloprotease FTSH 9 [Morus notabilis]
comp20552_c0	0.0394118	up	--	--	--	--	--	--	Protein of unknown function (DUF679)	--	hypothetical protein L484_015056 [Morus notabilis]
comp40708_c0	0.0439903	up	--	--	Biological Process: regulation of transcription, DNA-templated (GO:0006355);; Molecular Function: zinc ion binding (GO:0008270);; Molecular Function: histone binding (GO:0042393);;	--	[R]	General function prediction only	Domain of unknown function (DUF3594);; PHD-finger	PHD finger protein ALFIN-LIKE 1 GN=AL1 OS=Arabidopsis thaliana (Mouse-ear cress) PE=1 SV=1	hypothetical protein PRUPE_ppa010710mg [Prunus persica]
comp51674_c0	0.0439903	up	[D]	Cell cycle control, cell division, chromosome partitioning	--	--	--	--	bZIP transcription factor;; Basic region leucine zipper	TGACG-sequence-specific DNA-binding protein TGA-1B (Fragment) GN=TGA1B OS=Nicotiana tabacum (Common tobacco) PE=2 SV=1	TGACG-sequence-specific DNA-binding protein TGA-1B [Morus notabilis]
comp43625_c0	0.0439903	up	[L]	Replication, recombination and repair	--	--	[D]	Cell cycle control, cell division, chromosome partitioning	Cid1 family poly A polymerase;; Nucleotidyltransferase domain	Formin-like protein 3 OS=Oryza sativa subsp. japonica (Rice) PE=2 SV=2	Poly(A) RNA polymerase cid11 [Morus notabilis]
comp33681_c0	0.0439903	up	--	--	--	K13457|0.0|rcu:RCOM_0742270|Disease resistance protein RPM1, putative (EC:3.1.3.16)	[T]	Signal transduction mechanisms	NB-ARC domain;; Leucine Rich repeats (2 copies);; Leucine rich repeat;; Leucine Rich Repeat	Disease resistance protein RPM1 GN=F17A9.20 OS=Arabidopsis thaliana (Mouse-ear cress) PE=1 SV=1	PREDICTED: disease resistance protein RPM1-like [Malus domestica]
comp47225_c0	0.0439903	up	[LR]	--	--	--	[F]	Nucleotide transport and metabolism	--	Nudix hydrolase 20, chloroplastic (Precursor) GN=F7K24.210 OS=Arabidopsis thaliana (Mouse-ear cress) PE=2 SV=1	Nudix hydrolase 20 [Morus notabilis]
comp4844_c0	0.0439903	up	--	--	--	--	--	--	--	Protein Ycf2 {ECO:0000255|HAMAP-Rule:MF_01330} OS=Oenothera parviflora (Small-flowered evening primrose) PE=3 SV=1	unknown [Glycine max]
comp36510_c0	0.0439903	up	--	--	--	--	--	--	Plant invertase/pectin methylesterase inhibitor	Putative invertase inhibitor (Precursor) OS=Platanus acerifolia (London plane tree) PE=1 SV=1	Putative invertase inhibitor [Morus notabilis]
comp40614_c0	0.0439903	up	--	--	Cellular Component: nucleus (GO:0005634);;	--	[U]	Intracellular trafficking, secretion, and vesicular transport	NUP50 (Nucleoporin 50 kDa);; RanBP1 domain	Nuclear pore complex protein NUP50A {ECO:0000303|PubMed:21189294} OS=Arabidopsis thaliana (Mouse-ear cress) PE=1 SV=1	Ran-specific GTPase-activating protein 2 [Morus notabilis]
comp25346_c0	0.0439903	up	--	--	--	--	--	--	--	--	hypothetical protein [Oryza sativa Japonica Group]
comp41097_c0	0.0474854	up	--	--	--	--	--	--	Leucine Rich repeats (2 copies);; Leucine rich repeat N-terminal domain;; Leucine Rich Repeat;; Leucine rich repeat;; Leucine Rich repeat	Polygalacturonase inhibitor (Precursor) GN=PGIP OS=Pyrus communis (Pear) PE=1 SV=1	Polygalacturonase inhibitor [Morus notabilis]
comp24480_c0	0.0439903	up	--	--	--	--	--	--	--	--	unnamed protein product [Vitis vinifera]
comp44965_c0	0.0439903	up	--	--	--	--	--	--	Transferase family	Pelargonidin 3-O-(6-caffeoylglucoside) 5-O-(6-O-malonylglucoside) 4&apos;&apos;&apos;-malonyltransferase OS=Salvia splendens (Scarlet sage) PE=1 SV=1	Taxadien-5-alpha-ol O-acetyltransferase [Morus notabilis]
comp43738_c0	0.0439903	up	--	--	Cellular Component: cytoplasmic part (GO:0044444);; Biological Process: response to stimulus (GO:0050896);;	--	[U]	Intracellular trafficking, secretion, and vesicular transport	SNARE domain	SNAP25 homologous protein SNAP33 OS=Arabidopsis thaliana (Mouse-ear cress) PE=1 SV=1	SNAP25-like protein [Morus notabilis]
comp45628_c0	0.0439903	up	--	--	Cellular Component: intracellular membrane-bounded organelle (GO:0043231);; Cellular Component: cytoplasmic part (GO:0044444);;	--	--	--	--	Protein OSB3, chloroplastic/mitochondrial (Precursor) GN=OSB3 OS=Arabidopsis thaliana (Mouse-ear cress) PE=2 SV=1	hypothetical protein L484_001276 [Morus notabilis]
comp46598_c0	0.0439903	up	--	--	--	--	[R]	General function prediction only	Development and cell death domain;; Kelch motif;; Kelch motif;; Kelch motif;; Galactose oxidase, central domain;; Kelch motif;; Galactose oxidase, central domain	B2 protein OS=Daucus carota (Wild carrot) PE=2 SV=1	Kelch-like protein diablo [Morus notabilis]
comp47769_c2	0.0439903	up	--	--	--	--	--	--	--	Protein Ycf2 {ECO:0000255|HAMAP-Rule:MF_01330} OS=Oenothera parviflora (Small-flowered evening primrose) PE=3 SV=1	hypothetical protein PDIG_62650 [Penicillium digitatum PHI26]
comp47694_c0	0.0439903	up	--	--	Biological Process: microtubule cytoskeleton organization (GO:0000226);; Cellular Component: spindle (GO:0005819);; Cellular Component: microtubule (GO:0005874);; Biological Process: intracellular protein transport (GO:0006886);; Molecular Function: microtubule binding (GO:0008017);; Cellular Component: phragmoplast (GO:0009524);; Cellular Component: preprophase band (GO:0009574);; Biological Pro…	--	[Z]	Cytoskeleton	CLASP N terminal;; HEAT repeats;; HEAT repeat;; HEAT-like repeat;; Vacuolar 14 Fab1-binding region;; VHS domain	Protein MOR1 GN=T20F21.17 OS=Arabidopsis thaliana (Mouse-ear cress) PE=1 SV=1	hypothetical protein L484_001859 [Morus notabilis]
comp40990_c1	0.0439903	up	[GEPR]	--	Cellular Component: integral component of membrane (GO:0016021);; Biological Process: transmembrane transport (GO:0055085);;	--	[R]	General function prediction only	Major Facilitator Superfamily;; MFS/sugar transport protein	--	Hippocampus abundant transcript 1 protein [Morus notabilis]
comp36095_c0	0.0439903	up	[P]	Inorganic ion transport and metabolism	Biological Process: sulfate assimilation (GO:0000103);; Molecular Function: adenylylsulfate kinase activity (GO:0004020);; Molecular Function: ATP binding (GO:0005524);; Cellular Component: chloroplast (GO:0009507);; Biological Process: regulation of glucosinolate biosynthetic process (GO:0010439);; Biological Process: phosphorylation (GO:0016310);; Molecular Function: oxidoreductase activity (GO…	K00860|1e-122|vvi:100249733|similar to APK (APS KINASE)	[P]	Inorganic ion transport and metabolism	Adenylylsulphate kinase;; AAA domain	Adenylyl-sulfate kinase 1, chloroplastic (Precursor) OS=Arabidopsis thaliana (Mouse-ear cress) PE=1 SV=1	Adenylyl-sulfate kinase 1 [Morus notabilis]
comp40450_c0	0.0439903	up	[LKJ]	--	Molecular Function: nucleic acid binding (GO:0003676);; Molecular Function: ATP binding (GO:0005524);; Cellular Component: nucleolus (GO:0005730);; Cellular Component: cytosol (GO:0005829);; Cellular Component: plasma membrane (GO:0005886);; Molecular Function: ATP-dependent helicase activity (GO:0008026);; Cellular Component: plant-type cell wall (GO:0009505);; Biological Process: response to ca…	K03257|0.0|vvi:100249159|hypothetical protein LOC100249159	[J]	Translation, ribosomal structure and biogenesis	DEAD/DEAH box helicase;; Helicase conserved C-terminal domain	Eukaryotic initiation factor 4A-15 OS=Nicotiana tabacum (Common tobacco) PE=2 SV=1	PREDICTED: eukaryotic initiation factor 4A-15 [Musa acuminata subsp. malaccensis]
comp46892_c0	0.0439903	up	--	--	--	--	[T]	Signal transduction mechanisms	OPT oligopeptide transporter protein;; OPT oligopeptide transporter protein	Oligopeptide transporter 7 GN=OPT7 OS=Arabidopsis thaliana (Mouse-ear cress) PE=2 SV=1	Oligopeptide transporter 7 [Morus notabilis]
comp48812_c0	0.0439903	up	--	--	Biological Process: transcription, DNA-templated (GO:0006351);;	--	--	--	GRAS domain family	Chitin-inducible gibberellin-responsive protein 1 GN=P0006G05.102 OS=Oryza sativa subsp. japonica (Rice) PE=2 SV=1	hypothetical protein L484_021158 [Morus notabilis]
comp39506_c0	0	up	[L]	Replication, recombination and repair	--	--	[R]	General function prediction only	Reverse transcriptase (RNA-dependent DNA polymerase);; zinc-binding in reverse transcriptase;; RNase H;; Reverse transcriptase-like	Putative ribonuclease H protein At1g65750 GN=At1g65750 OS=Arabidopsis thaliana (Mouse-ear cress) PE=3 SV=1	PREDICTED: putative ribonuclease H protein At1g65750 [Malus domestica]
comp14243_c0	0.0439903	up	[KAD]	--	Biological Process: response to stress (GO:0006950);; Biological Process: response to organic substance (GO:0010033);; Biological Process: response to oxygen-containing compound (GO:1901700);;	K09422|1e-115|rcu:RCOM_0176920|r2r3-myb transcription factor, putative	[K]	Transcription	Myb-like DNA-binding domain;; Myb-like DNA-binding domain	Myb-related protein 330 OS=Antirrhinum majus (Garden snapdragon) PE=2 SV=1	Transcription factor [Morus notabilis]
comp47115_c0	0	down	[E]	Amino acid transport and metabolism	--	K00681|0.0|pop:POPTR_760175|hypothetical protein	[E]	Amino acid transport and metabolism	Gamma-glutamyltranspeptidase;; Gamma-glutamyltranspeptidase;; Gamma-glutamyltranspeptidase	Gamma-glutamyltranspeptidase 1 (Precursor) GN=GGT1 OS=Arabidopsis thaliana (Mouse-ear cress) PE=2 SV=1	Gamma-glutamyltranspeptidase 1 [Morus notabilis]
comp45473_c2	0.0439903	up	[P]	Inorganic ion transport and metabolism	Molecular Function: hydrolase activity, hydrolyzing O-glycosyl compounds (GO:0004553);; Biological Process: carbohydrate metabolic process (GO:0005975);;	--	[P]	Inorganic ion transport and metabolism	ChaC-like protein	--	PREDICTED: cation transport regulator-like protein 2 [Malus domestica]
comp32604_c0	0.0439903	up	--	--	--	--	--	--	--	--	PREDICTED: uncharacterized protein LOC100852945 [Vitis vinifera]
comp39497_c0	0.0439903	up	--	--	--	--	--	--	--	Transcription factor bHLH68 GN=F19B15.130 OS=Arabidopsis thaliana (Mouse-ear cress) PE=2 SV=2	hypothetical protein L484_002738 [Morus notabilis]
comp32247_c0	0.0457573	down	--	--	--	--	--	--	SBP domain	Squamosa promoter-binding-like protein 6 GN=SPL6 OS=Arabidopsis thaliana (Mouse-ear cress) PE=2 SV=2	Squamosa promoter-binding-like protein 6 [Morus notabilis]
comp44576_c0	0.0439903	up	--	--	--	--	[GMW]	--	Exostosin family;; Exostosin family	Xyloglucan galactosyltransferase KATAMARI1 homolog OS=Oryza sativa subsp. japonica (Rice) PE=2 SV=1	Xyloglucan galactosyltransferase KATAMARI1 [Morus notabilis]
comp45491_c0	0.0439903	up	[R]	General function prediction only	--	K12881|2e-65|vvi:100257081|hypothetical protein LOC100257081	[A]	RNA processing and modification	RNA recognition motif. (a.k.a. RRM, RBD, or RNP domain);; RNA recognition motif (a.k.a. RRM, RBD, or RNP domain);; RNA recognition motif. (a.k.a. RRM, RBD, or RNP domain)	THO complex subunit 4B GN=ALY2 OS=Arabidopsis thaliana (Mouse-ear cress) PE=1 SV=1	PREDICTED: THO complex subunit 4A [Nelumbo nucifera]
comp48521_c0	0.0439903	up	--	--	--	--	[K]	Transcription	Transcription initiation factor TFIID component TAF4 family;; RCD1-SRO-TAF4 (RST) plant domain	Transcription initiation factor TFIID subunit 4b GN=TAF4B OS=Arabidopsis thaliana (Mouse-ear cress) PE=1 SV=1	Transcription initiation factor TFIID subunit 4B [Morus notabilis]
comp45198_c0	0.00206222	down	--	--	Biological Process: lipid metabolic process (GO:0006629);; Molecular Function: O-acyltransferase activity (GO:0008374);; Molecular Function: phospholipid:diacylglycerol acyltransferase activity (GO:0046027);;	K00679|0.0|vvi:100256634|hypothetical protein LOC100256634	[I]	Lipid transport and metabolism	Lecithin:cholesterol acyltransferase	Phospholipid:diacylglycerol acyltransferase 1 OS=Arabidopsis thaliana (Mouse-ear cress) PE=2 SV=1	Phospholipid:diacylglycerol acyltransferase 1 [Morus notabilis]
comp41553_c0	0.0439903	up	[R]	General function prediction only	Cellular Component: chloroplast thylakoid membrane (GO:0009535);; Cellular Component: chloroplast envelope (GO:0009941);;	--	--	--	Tetratricopeptide repeat;; Tetratricopeptide repeat;; Tetratricopeptide repeat;; TPR repeat;; Tetratricopeptide repeat;; Tetratricopeptide repeat	protein SLOW GREEN 1, chloroplastic {ECO:0000303|PubMed:24420572} (Precursor) OS=Arabidopsis thaliana (Mouse-ear cress) PE=1 SV=1	hypothetical protein L484_008900 [Morus notabilis]
